# Supplementary material for: CLN3 transcript complexity revealed by long-read RNA sequencing analysis
Source: BMC Med Genomics. 2024 Oct 4;17:244. doi: 10.1186/s12920-024-02017-z (PMC11451007; doi:10.1186/s12920-024-02017-z)
Supplement: Supplementary file 2 — Supplementary Material 2. [file 12920_2024_2017_MOESM2_ESM.xlsx]

## Sheet: Guide
CLN3 transcript complexity revealed by long-read RNA sequencing analysis
Hao-Yu Zhang, Christopher Minnis, Emil Gustavsson, Mina Ryten & Sara E Mole
Supplementary Table S1. Summary of five splice junctions showing the “readthrough” event in which exons from CLN3 and NPIPB7 are joined.
Supplementary Table S2. Summary of selected ENCODE samples.
Supplementary Table S3. Expression level of CLN3-NPIPB7 readthrough gene (ENSG00000261832) across all ENCODE-defined organs.
Supplementary Table S4. Summary of 172 CLN3 transcripts
Supplementary Table S5. Summary of the 'major' disease-associated transcripts ('Δex7/8') detection.
Supplementary Table S6. Summary of the 'Δex5/7/8' transcripts detection.
Supplementary Table S7. Summary of 48 CLN3 open reading frames (ORFs).
Supplementary Table S8. Summary of tissue-specific transcripts.
Supplementary Table S9. 19 CLN3 splice junctions are associated with cryptic splice sites in SpliceVault 300K data.

## Sheet: S1
Supplementary Table S1. Summary of five splice junctions showing the “readthrough” event in which exons from CLN3 and NPIPB7 are joined.
This table shows five different splice junctions with splice donors in CLN3 and splice acceptors in NPIPB7. For each splice junction and tissue, average read counts across all donors and tissue subtypes are summarised. The detection rates for each splice junction show the proportion of tissue donors in which specific junctions could be detected.
Junction No.	Chr	Acceptor	Donor	Minimum reads	Mean reads	Maximum reads	Tissues with the maximum reads	Maximum detection rates	Tissues with the maximum detection rates (N ≥ 100)
1	chr16	28466903	28476250	1	1.3	2	Fallopian Tube	0.761	Brain
2	chr16	28466903	28482104	1	1.3	1.87	Pituitary	0.632	Brain
3	chr16	28466903	28477463	1.34	2.12	3.66	Thyroid	0.978	Brain
4	chr16	28471175	28476250	1	1.23	1.68	Brain	0.839	Brain
5	chr16	28466903	28477011	1	1.12	1.5	Kidney	0.247	Brain

## Sheet: S2
Supplementary Table S2. Summary of selected ENCODE samples.
Experiment. accession	Tissue	Type	Description	ENCODE.Organ
ENCSR398SKD	HL-60	cell line	NA	Blood
ENCSR546DFO	HL-60	cell line	NA	Blood
ENCSR121FDE	HL-60	cell line	NA	Blood
ENCSR159ICU	HL-60	cell line	NA	Blood
ENCSR930GRQ	HL-60	cell line	NA	Blood
ENCSR583KAF	HL-60	cell line	NA	Blood
ENCSR278ZPI	HL-60	cell line	NA	Blood
ENCSR887LTD	HL-60	cell line	NA	Blood
ENCSR700EBI	aorta	tissue	Homo sapiens aorta tissue female adult (41 years)	Blood vessel
ENCSR853YZN	posterior vena cava	tissue	Homo sapiens posterior vena cava tissue female adult (47 years)	Blood vessel
ENCSR687RWI	endothelial cell of umbilical vein	primary cell	NA	Blood vessel
ENCSR425HFS	aorta	tissue	Homo sapiens aorta tissue female adult (59 years)	Blood vessel
ENCSR138TAS	posterior vena cava	tissue	Homo sapiens posterior vena cava tissue female adult (59 years)	Blood vessel
ENCSR697ASE	middle frontal area 46	tissue	Homo sapiens with Alzheimer's disease; dorsolateral prefrontal cortex tissue female adult (90 or above years)	Brain
ENCSR205QMF	middle frontal area 46	tissue	Homo sapiens dorsolateral prefrontal cortex tissue female adult (88 years)	Brain
ENCSR169YNI	middle frontal area 46	tissue	Homo sapiens dorsolateral prefrontal cortex tissue female adult (90 or above years)	Brain
ENCSR094NFM	middle frontal area 46	tissue	Homo sapiens dorsolateral prefrontal cortex tissue female adult (90 or above years)	Brain
ENCSR462COR	middle frontal area 46	tissue	Homo sapiens with Alzheimer's disease; dorsolateral prefrontal cortex tissue female adult (90 or above years)	Brain
ENCSR463IDK	middle frontal area 46	tissue	Homo sapiens dorsolateral prefrontal cortex tissue female adult (79 years)	Brain
ENCSR316ZTD	middle frontal area 46	tissue	Homo sapiens with Alzheimer's disease; dorsolateral prefrontal cortex tissue female adult (90 or above years)	Brain
ENCSR257YUB	middle frontal area 46	tissue	Homo sapiens with Alzheimer's disease; dorsolateral prefrontal cortex tissue male adult (90 or above years)	Brain
ENCSR690QHM	middle frontal area 46	tissue	Homo sapiens with Alzheimer's disease; dorsolateral prefrontal cortex tissue female adult (90 or above years)	Brain
ENCSR309IKK	WTC11	cell line	NA	Connective tissue, Skin
ENCSR507JOF	WTC11	cell line	NA	Connective tissue, Skin
ENCSR470HYQ	chondrocyte	In vitro differentiated cells	NA	Connective tissue
ENCSR296PQZ	osteocyte	in vitro differentiated cells	NA	Connective tissue
ENCSR113MEY	IMR-90	cell line	NA	Connective tissue
ENCSR648QZP	mesenteric fat pad	tissue	Homo sapiens mesenteric fat pad tissue female adult (59 years)	Connective tissue
ENCSR902GAF	HFFc6	cell line	NA	Connective tissue
ENCSR127HKN	endodermal cell	in vitro differentiated cells	NA	Embryo
ENCSR319VGI	H1	cell line	NA	Embryo
ENCSR271KEJ	H1	cell line	NA	Embryo
ENCSR972ABM	endodermal cell	in vitro differentiated cells	NA	Embryo
ENCSR044ARQ	H9	cell line	NA	Embryo
ENCSR056MYH	neural crest cell	in vitro differentiated cells	NA	Embryo
ENCSR904KAT	endodermal cell	in vitro differentiated cells	NA	Embryo
ENCSR563RLX	adrenal gland	tissue	Homo sapiens adrenal gland tissue female adult (41 years)	Endocrine gland
ENCSR995WKW	adrenal gland	tissue	Homo sapiens adrenal gland tissue male adult (54 years)	Endocrine gland
ENCSR530BOC	progenitor cell of endocrine pancreas	in vitro differentiated cells	NA	Endocrine gland
ENCSR130CIK	type B pancreatic cell	in vitro differentiated cells	NA	Endocrine gland
ENCSR657HJW	right lobe of liver	tissue	Homo sapiens right lobe of liver tissue female adult (41 years)	Endocrine gland
ENCSR081NRO	adrenal gland	tissue	Homo sapiens adrenal gland tissue male adult (37 years)	Endocrine gland
ENCSR293MOX	right lobe of liver	tissue	Homo sapiens right lobe of liver tissue female child (16 years)	Endocrine gland
ENCSR899GAP	Right ventricle myocardium superior	tissue	Homo sapiens Right ventricle myocardium superior tissue male adult (60 years)	Heart
ENCSR549ELD	cardiac septum	tissue	Homo sapiens cardiac septum tissue female adult (41 years)	Heart
ENCSR435UUS	right cardiac atrium	tissue	Homo sapiens right cardiac atrium tissue male adult (60 years)	Heart
ENCSR777CCI	left ventricle myocardium superior	tissue	Homo sapiens left ventricle myocardium superior tissue male adult (60 years)	Heart
ENCSR782LGT	heart right ventricle	tissue	Homo sapiens heart right ventricle tissue female adult (46 years)	Heart
ENCSR984OAE	heart right ventricle	tissue	Homo sapiens heart right ventricle tissue male adult (40 years)	Heart
ENCSR514YQN	right cardiac atrium	tissue	Homo sapiens right cardiac atrium tissue female adult (46 years)	Heart
ENCSR728TXV	right cardiac atrium	tissue	Homo sapiens right cardiac atrium tissue male adult (40 years)	Heart
ENCSR994YZY	heart left ventricle	tissue	Homo sapiens heart left ventricle tissue male adult (40 years)	Heart
ENCSR786FLO	left ventricle myocardium inferior	tissue	Homo sapiens left ventricle myocardium inferior tissue male adult (60 years)	Heart
ENCSR591OZR	Right ventricle myocardium inferior	tissue	Homo sapiens Right ventricle myocardium inferior tissue male adult (60 years)	Heart
ENCSR700XDQ	heart left ventricle	tissue	Homo sapiens heart left ventricle tissue female adult (46 years)	Heart
ENCSR553SVP	right cardiac atrium	tissue	Homo sapiens right cardiac atrium tissue female adult (59 years)	Heart
ENCSR329ZQG	heart right ventricle	tissue	Homo sapiens heart right ventricle tissue female adult (59 years)	Heart
ENCSR194YUY	heart left ventricle	tissue	Homo sapiens heart left ventricle tissue female adult (53 years)	Heart
ENCSR575LWI	heart left ventricle	tissue	Homo sapiens heart left ventricle tissue female adult (59 years)	Heart
ENCSR424QFN	left cardiac atrium	tissue	Homo sapiens left cardiac atrium tissue female adult (59 years)	Heart
ENCSR323XND	lower lobe of right lung	tissue	Homo sapiens lower lobe of right lung tissue male adult (60 years)	Lung
ENCSR096QUP	upper lobe of right lung	tissue	Homo sapiens upper lobe of right lung tissue male adult (60 years)	Lung
ENCSR986WKB	lower lobe of left lung	tissue	Homo sapiens lower lobe of left lung tissue male adult (60 years)	Lung
ENCSR426KOP	left lung	tissue	Homo sapiens left lung tissue male adult (40 years)	Lung
ENCSR746ITG	left lung	tissue	Homo sapiens left lung tissue female child (16 years)	Lung
ENCSR261GOA	lower lobe of left lung	tissue	Homo sapiens lower lobe of left lung tissue female adult (59 years)	Lung
ENCSR676IWT	GM23338	cell line	NA	Skin

## Sheet: S3
Supplementary Table S3. Expression level of CLN3-NPIPB7 readthrough gene (ENSG00000261832) across all ENCODE-defined organs.
Organs	Samples in total	Samples detected	Detection rates	Min TPM	Median TPM	Max TPM
Blood	16	13	0.813	0.13	0.49	1.56
Blood vessel	6	3	0.5	0.09	0.57	0.72
Brain	9	7	0.778	0.16	0.39	1.43
Connective tissue	16	11	0.688	0.1	0.3	1.39
Embryo	18	10	0.556	0.15	0.38	0.55
Endocrine gland	9	7	0.778	0.19	0.46	0.84
Heart	17	6	0.353	0.16	0.26	0.42
Lung	6	6	1	0.13	0.5	1.6
Skin	8	3	0.375	0.1	0.15	0.17

## Sheet: S4
Supplementary Table S4. Summary of 172 CLN3 transcripts.
Transcript ID	average usage	min usage	median usage	max usage	occurrence	ENST_ID
CLN3_24_438aa_5UTR_136_3UTR_49	0.41332	0.0940171	0.428571	0.727273	99	ENST00000636147.1
CLN3_24_438aa_5UTR_65_3UTR_52	0.202346	0.0123457	0.187363	0.555556	98	ENST00000359984.12
CLN3_57_384aa_5UTR_17_3UTR_52	0.044171	0.00273973	0.037037	0.157895	63	ENST00000357857.14
CLN3_57_384aa_5UTR_92_3UTR_54	0.0274443	0.00291545	0.023823	0.111111	46	ENST00000567963.6
CLN3_57_384aa_5UTR_283_3UTR_52	0.046293	0.00462963	0.0294118	0.16875	41	NA
CLN3_119_321aa_5UTR_132_3UTR_72	0.0162559	0.0026455	0.0126582	0.0909091	39	ENST00000568452.6
CLN3_4_489aa_5UTR_60_3UTR_52	0.049294	0.00526316	0.0285096	0.25	38	NA
CLN3_24_438aa_5UTR_132_3UTR_44	0.0207757	0.00291545	0.0163477	0.0666667	34	NA
CLN3_207_223aa_5UTR_265_3UTR_52	0.022233	0.00306748	0.0174927	0.0857143	33	NA
CLN3_266_115aa_5UTR_166_3UTR_52	0.0257357	0.00229885	0.0159647	0.075	32	NA
CLN3_4_489aa_5UTR_132_3UTR_52	0.0146295	0.00403226	0.0141908	0.0344828	30	NA
CLN3_119_321aa_5UTR_65_3UTR_71	0.0127985	0.00229885	0.010989	0.0434783	27	ENST00000561689.6
CLN3_125_316aa_5UTR_132_3UTR_79	0.0180565	0.00201613	0.0133514	0.0625	26	ENST00000568076.6
CLN3_207_223aa_5UTR_246_3UTR_52	0.0416233	0.00201613	0.0171958	0.213675	26	NA
CLN3_80_363aa_5UTR_132_3UTR_63	0.0164293	0.00229885	0.0106491	0.0666667	24	ENST00000637184.1
CLN3_101_338aa_5UTR_128_3UTR_52	0.0184621	0.00199203	0.010101	0.142857	21	NA
CLN3_101_338aa_5UTR_53_3UTR_no	0.0114593	0.0026455	0.00877193	0.027027	21	ENST00000636172.1
CLN3_24_438aa_5UTR_161_3UTR_52	0.0522188	0.00201613	0.0521472	0.0962099	21	ENST00000569430.6
CLN3_101_338aa_5UTR_13_3UTR_53	0.0174311	0.00291545	0.015873	0.0606061	19	ENST00000637578.1
CLN3_57_384aa_5UTR_292_3UTR_52	0.0108087	0.0026455	0.0078125	0.0454545	19	NA
CLN3_125_316aa_5UTR_132_3UTR_88	0.0237715	0.00199203	0.0182059	0.0555556	18	NA
CLN3_207_223aa_5UTR_274_3UTR_52	0.0144434	0.00291545	0.0135135	0.05	18	NA
CLN3_24_438aa_5UTR_146_3UTR_52	0.0241741	0.00201613	0.0236235	0.0550847	18	NA
CLN3_26_437aa_5UTR_132_3UTR_52	0.00963655	0.00199203	0.00841993	0.0238095	18	NA
CLN3_207_223aa_5UTR_251_3UTR_52	0.0104155	0.00229885	0.00827943	0.0326087	16	NA
CLN3_252_146aa_5UTR_235_3UTR_52	0.0258671	0.00199203	0.0185027	0.0833333	16	NA
CLN3_267_109aa_5UTR_169_3UTR_14	0.0247468	0.00199203	0.0172465	0.133333	16	NA
CLN3_41_421aa_5UTR_132_3UTR_52	0.0131816	0.00452489	0.00844619	0.047619	16	NA
CLN3_55_390aa_5UTR_132_3UTR_52	0.0181927	0.00199203	0.0104436	0.0645161	16	NA
CLN3_266_115aa_5UTR_55_3UTR_52	0.0142115	0.00229885	0.010101	0.0380435	15	ENST00000636907.1
CLN3_91_355aa_5UTR_132_3UTR_52	0.015803	0.00201613	0.00925926	0.08	15	NA
CLN3_46_414aa_5UTR_136_3UTR_52	0.0105494	0.00199203	0.00724673	0.0333333	14	ENST00000360019.8
CLN3_57_384aa_5UTR_82_3UTR_52	0.0196028	0.00229885	0.00826193	0.1	14	NA
CLN3_207_223aa_5UTR_100_3UTR_52	0.0109609	0.00273973	0.00666667	0.0238095	13	NA
CLN3_266_115aa_5UTR_242_3UTR_52	0.0170055	0.00199203	0.0142857	0.0512821	13	NA
CLN3_207_223aa_5UTR_29_3UTR_52	0.0176952	0.00369004	0.0130911	0.0666667	12	NA
CLN3_4_489aa_5UTR_64_3UTR_52	0.0176918	0.00462963	0.0136366	0.0454545	12	NA
CLN3_205_226aa_5UTR_132_3UTR_16	0.0358546	0.00423729	0.0246914	0.142857	11	NA
CLN3_101_338aa_5UTR_90_3UTR_52	0.0214178	0.0078125	0.0139266	0.0588235	10	NA
CLN3_119_321aa_5UTR_132_3UTR_70	0.00981408	0.00199203	0.00862133	0.030303	10	NA
CLN3_119_321aa_5UTR_158_3UTR_71	0.0079034	0.00273973	0.00628956	0.020202	10	NA
CLN3_166_267aa_5UTR_no_3UTR_71	0.0146591	0.00201613	0.00841075	0.0625	10	NA
CLN3_22_440aa_5UTR_132_3UTR_52	0.0107988	0.00273973	0.0084772	0.0285714	10	NA
CLN3_24_438aa_5UTR_64_3UTR_44	0.00920495	0.00229885	0.00796296	0.0188679	10	NA
CLN3_91_355aa_5UTR_64_3UTR_52	0.0167361	0.00291545	0.0155287	0.037037	10	NA
CLN3_99_339aa_5UTR_132_3UTR_52	0.0108929	0.00199203	0.00715125	0.0344828	10	NA
CLN3_125_316aa_5UTR_132_3UTR_87	0.0207158	0.00291545	0.0185185	0.047619	9	ENST00000635958.1
CLN3_15_444aa_5UTR_132_3UTR_52	0.00936512	0.0026455	0.00775194	0.030303	9	NA
CLN3_24_438aa_5UTR_63_3UTR_44	0.0134086	0.00398406	0.00966184	0.030303	9	NA
CLN3_132_309aa_5UTR_17_3UTR_63	0.0129312	0.00229885	0.00895319	0.0322581	8	NA
CLN3_207_223aa_5UTR_5_3UTR_52	0.00954601	0.00201613	0.00639098	0.0238095	8	NA
CLN3_20_441aa_5UTR_137_3UTR_52	0.0113417	0.00199203	0.00950247	0.0227273	8	NA
CLN3_20_441aa_5UTR_69_3UTR_52	0.0138114	0.00201613	0.0125707	0.0322581	8	NA
CLN3_24_438aa_5UTR_197_3UTR_52	0.00639506	0.00306748	0.00618875	0.0114943	8	NA
CLN3_252_146aa_5UTR_244_3UTR_52	0.00574722	0.00199203	0.00496964	0.0150376	8	NA
CLN3_4_489aa_5UTR_134_3UTR_52	0.0202093	0.00229885	0.0104321	0.0588235	8	NA
CLN3_125_316aa_5UTR_146_3UTR_88	0.00468574	0.00229885	0.00423729	0.010101	7	NA
CLN3_166_267aa_5UTR_17_3UTR_71	0.017268	0.00568182	0.0135135	0.0454545	7	NA
CLN3_207_223aa_5UTR_103_3UTR_52	0.0115698	0.00201613	0.00568182	0.031746	7	NA
CLN3_207_223aa_5UTR_31_3UTR_52	0.014581	0.00306748	0.00925926	0.04	7	NA
CLN3_24_438aa_5UTR_194_3UTR_52	0.0214574	0.00199203	0.0135135	0.0833333	7	NA
CLN3_24_438aa_5UTR_196_3UTR_52	0.00503823	0.00199203	0.00369004	0.0150376	7	NA
CLN3_266_115aa_5UTR_253_3UTR_52	0.0105828	0.00625	0.010101	0.0185185	7	NA
CLN3_273_55aa_5UTR_137_3UTR_36	0.0157165	0.00625	0.00980392	0.04	7	NA
CLN3_275_48aa_5UTR_319_3UTR_76	0.00656823	0.00199203	0.00666667	0.0151515	7	ENST00000637050.1
CLN3_41_421aa_5UTR_no_3UTR_54	0.0126088	0.00199203	0.00609756	0.0454545	7	ENST00000565316.6
CLN3_57_384aa_5UTR_310_3UTR_52	0.0101351	0.00201613	0.00666667	0.0243902	7	NA
CLN3_80_363aa_5UTR_64_3UTR_63	0.0103027	0.00199203	0.0078125	0.0196078	7	NA
CLN3_125_316aa_5UTR_63_3UTR_79	0.00544996	0.0026455	0.00525637	0.00925926	6	NA
CLN3_125_316aa_5UTR_63_3UTR_88	0.0242118	0.00452489	0.0137443	0.0645161	6	NA
CLN3_132_309aa_5UTR_283_3UTR_63	0.00668455	0.00199203	0.00692396	0.010101	6	NA
CLN3_132_309aa_5UTR_92_3UTR_63	0.00875297	0.00201613	0.00710336	0.0243902	6	NA
CLN3_135_307aa_5UTR_132_3UTR_75	0.0100678	0.00201613	0.0074749	0.0285714	6	NA
CLN3_135_307aa_5UTR_132_3UTR_84	0.014087	0.00201613	0.0147186	0.0238095	6	NA
CLN3_171_262aa_5UTR_no_3UTR_79	0.00623597	0.00201613	0.00647679	0.00966184	6	NA
CLN3_207_223aa_5UTR_127_3UTR_52	0.0148846	0.00526316	0.0150732	0.0243902	6	NA
CLN3_207_223aa_5UTR_281_3UTR_52	0.0291549	0.0116279	0.0251515	0.05	6	NA
CLN3_207_223aa_5UTR_87_3UTR_52	0.0166465	0.00291545	0.0206229	0.027027	6	NA
CLN3_235_181aa_5UTR_132_3UTR_107	0.0111092	0.00291545	0.0114532	0.02	6	NA
CLN3_24_438aa_5UTR_134_3UTR_44	0.0195796	0.00452489	0.0162575	0.047619	6	NA
CLN3_24_438aa_5UTR_190_3UTR_52	0.00329852	0.00199203	0.00278048	0.00543478	6	NA
CLN3_24_438aa_5UTR_195_3UTR_52	0.0172531	0.00229885	0.00940727	0.0625	6	NA
CLN3_24_438aa_5UTR_198_3UTR_52	0.0092994	0.00369004	0.00689952	0.0173913	6	NA
CLN3_24_438aa_5UTR_209_3UTR_52	0.0100175	0.00775194	0.0103104	0.0122699	6	NA
CLN3_24_438aa_5UTR_220_3UTR_52	0.00368111	0.00199203	0.003575	0.00609756	6	NA
CLN3_26_437aa_5UTR_64_3UTR_52	0.0388916	0.00369004	0.0137012	0.111111	6	NA
CLN3_46_414aa_5UTR_62_3UTR_52	0.00527709	0.00199203	0.00530538	0.00854701	6	ENST00000333496.14
CLN3_52_399aa_5UTR_132_3UTR_56	0.00820074	0.00199203	0.00662516	0.0151515	6	NA
CLN3_55_390aa_5UTR_no_3UTR_no	0.0184285	0.00568182	0.0165344	0.0322581	6	ENST00000355477.10
CLN3_57_384aa_5UTR_no_3UTR_44	0.0160633	0.00273973	0.00668896	0.0555556	6	NA
CLN3_57_384aa_5UTR_no_3UTR_52	0.0190364	0.00423729	0.0111133	0.0454545	6	NA
CLN3_80_363aa_5UTR_146_3UTR_63	0.00542823	0.00229885	0.00515659	0.00966184	6	NA
CLN3_99_339aa_5UTR_63_3UTR_52	0.0184676	0.00526316	0.0152984	0.0454545	6	ENST00000357806.11
CLN3_119_321aa_5UTR_146_3UTR_71	0.00457006	0.00199203	0.0045045	0.0075188	5	NA
CLN3_125_316aa_5UTR_132_3UTR_77	0.00893273	0.00199203	0.0103093	0.0169492	5	NA
CLN3_125_316aa_5UTR_134_3UTR_88	0.0120811	0.00452489	0.0106952	0.02	5	NA
CLN3_152_287aa_5UTR_132_3UTR_95	0.00646991	0.00291545	0.00547945	0.0116279	5	NA
CLN3_166_267aa_5UTR_92_3UTR_71	0.00618847	0.00201613	0.00462963	0.0113636	5	NA
CLN3_207_223aa_5UTR_273_3UTR_52	0.0098805	0.00543478	0.010101	0.0150376	5	NA
CLN3_207_223aa_5UTR_40_3UTR_52	0.0182713	0.00201613	0.0185185	0.0377358	5	NA
CLN3_235_181aa_5UTR_132_3UTR_98	0.0313118	0.00666667	0.015873	0.1	5	NA
CLN3_24_438aa_5UTR_206_3UTR_52	0.00473493	0.00199203	0.00547945	0.00613497	5	NA
CLN3_24_438aa_5UTR_211_3UTR_52	0.0101249	0.0045045	0.010582	0.0169492	5	NA
CLN3_252_146aa_5UTR_155_3UTR_52	0.00963343	0.00273973	0.010101	0.0151515	5	NA
CLN3_252_146aa_5UTR_259_3UTR_52	0.00619621	0.00273973	0.00543478	0.00966184	5	NA
CLN3_261_127aa_5UTR_17_3UTR_110	0.0150377	0.00452489	0.0136986	0.0344828	5	NA
CLN3_26_437aa_5UTR_65_3UTR_52	0.0143609	0.00291545	0.0121951	0.0333333	5	NA
CLN3_4_489aa_5UTR_65_3UTR_52	0.0187564	0.00534759	0.00869565	0.037037	5	NA
CLN3_60_381aa_5UTR_137_3UTR_52	0.0146286	0.00306748	0.0136986	0.0333333	5	NA
CLN3_76_366aa_5UTR_128_3UTR_52	0.0145562	0.00273973	0.0155039	0.0277778	5	NA
CLN3_80_363aa_5UTR_158_3UTR_63	0.00477211	0.0026455	0.00369004	0.00847458	5	NA
CLN3_96_344aa_5UTR_132_3UTR_127	0.00571513	0.00369004	0.00526316	0.00869565	5	NA
CLN3_107_336aa_5UTR_16_3UTR_55	0.00751042	0.00452489	0.00694444	0.0116279	4	ENST00000636228.1
CLN3_125_316aa_5UTR_64_3UTR_88	0.00796532	0.00199203	0.0043414	0.0211864	4	NA
CLN3_153_285aa_5UTR_18_3UTR_52	0.0107971	0.0026455	0.0080764	0.0243902	4	ENST00000395653.9
CLN3_166_267aa_5UTR_283_3UTR_70	0.00646278	0.0045045	0.00584239	0.00966184	4	NA
CLN3_171_262aa_5UTR_no_3UTR_88	0.00955398	0.00543478	0.00628956	0.020202	4	NA
CLN3_174_261aa_5UTR_17_3UTR_52	0.0118697	0.00229885	0.0114789	0.0222222	4	NA
CLN3_205_226aa_5UTR_65_3UTR_16	0.00677945	0.00423729	0.00600547	0.0108696	4	NA
CLN3_209_221aa_5UTR_128_3UTR_71	0.0133578	0.00201613	0.0147186	0.021978	4	NA
CLN3_235_181aa_5UTR_132_3UTR_100	0.0118433	0.00423729	0.0139922	0.0151515	4	NA
CLN3_235_181aa_5UTR_61_3UTR_111	0.0255505	0.00632911	0.0279365	0.04	4	ENST00000568422.6
CLN3_24_438aa_5UTR_164_3UTR_52	0.0032393	0.0026455	0.00290361	0.0045045	4	NA
CLN3_24_438aa_5UTR_215_3UTR_52	0.0147739	0.00291545	0.00536289	0.0454545	4	NA
CLN3_24_438aa_5UTR_61_3UTR_44	0.0165954	0.00534759	0.00877793	0.0434783	4	NA
CLN3_24_438aa_5UTR_65_3UTR_44	0.00488569	0.0026455	0.00417512	0.00854701	4	NA
CLN3_252_146aa_5UTR_122_3UTR_52	0.01567	0.00625	0.00821506	0.04	4	NA
CLN3_252_146aa_5UTR_262_3UTR_52	0.0116368	0.0045977	0.00668896	0.0285714	4	NA
CLN3_25_438aa_5UTR_69_3UTR_52	0.00717935	0.00609756	0.00692396	0.00877193	4	NA
CLN3_266_115aa_5UTR_237_3UTR_52	0.0140608	0.0075188	0.00873717	0.03125	4	NA
CLN3_266_115aa_5UTR_238_3UTR_52	0.020456	0.00900901	0.0228205	0.0271739	4	NA
CLN3_26_437aa_5UTR_60_3UTR_52	0.00374371	0.00201613	0.00341187	0.00613497	4	NA
CLN3_76_366aa_5UTR_50_3UTR_52	0.0108299	0.00229885	0.0127584	0.0155039	4	NA
CLN3_92_355aa_5UTR_132_3UTR_63	0.00698497	0.00201613	0.00448731	0.0169492	4	NA
CLN3_101_338aa_5UTR_296_3UTR_52	0.0214286	0.00877193	0.0232558	0.0322581	3	NA
CLN3_106_336aa_5UTR_303_3UTR_71	0.0164744	0.00483092	0.020202	0.0243902	3	NA
CLN3_113_331aa_5UTR_303_3UTR_79	0.0133163	0.0075188	0.00862069	0.0238095	3	NA
CLN3_119_321aa_5UTR_132_3UTR_45	0.0129363	0.00666667	0.00775194	0.0243902	3	NA
CLN3_119_321aa_5UTR_64_3UTR_70	0.00550185	0.00229885	0.00543478	0.00877193	3	NA
CLN3_125_316aa_5UTR_134_3UTR_77	0.0175471	0.00819672	0.015873	0.0285714	3	NA
CLN3_125_316aa_5UTR_146_3UTR_79	0.00605282	0.0045045	0.00543478	0.00821918	3	NA
CLN3_125_316aa_5UTR_159_3UTR_88	0.00664012	0.00273973	0.0075188	0.00966184	3	ENST00000563874.5
CLN3_14_453aa_5UTR_78_3UTR_52	0.00866851	0.00452489	0.00632911	0.0151515	3	NA
CLN3_171_262aa_5UTR_92_3UTR_88	0.0172362	0.00534759	0.0169492	0.0294118	3	NA
CLN3_171_262aa_5UTR_no_3UTR_86	0.0233573	0.00306748	0.0045045	0.0625	3	NA
CLN3_177_254aa_5UTR_64_3UTR_52	0.0178502	0.0075188	0.0222222	0.0238095	3	NA
CLN3_207_223aa_5UTR_101_3UTR_52	0.0105459	0.00534759	0.00874636	0.0175439	3	NA
CLN3_207_223aa_5UTR_104_3UTR_52	0.013862	0.00306748	0.0185185	0.02	3	NA
CLN3_209_221aa_5UTR_52_3UTR_71	0.00943844	0.00199203	0.00306748	0.0232558	3	NA
CLN3_20_441aa_5UTR_68_3UTR_52	0.0107169	0.00199203	0.0142857	0.015873	3	NA
CLN3_216_216aa_5UTR_128_3UTR_79	0.00868384	0.00483092	0.00534759	0.015873	3	NA
CLN3_22_440aa_5UTR_64_3UTR_52	0.0142816	0.0026455	0.0116279	0.0285714	3	NA
CLN3_22_440aa_5UTR_65_3UTR_52	0.017317	0.00199203	0.0045045	0.0454545	3	NA
CLN3_235_181aa_5UTR_132_3UTR_110	0.0125525	0.00632911	0.0075188	0.0238095	3	NA
CLN3_235_181aa_5UTR_134_3UTR_107	0.0158143	0.00877193	0.00925926	0.0294118	3	NA
CLN3_235_181aa_5UTR_134_3UTR_110	0.0177532	0.015873	0.0185185	0.0188679	3	NA
CLN3_235_181aa_5UTR_no_3UTR_108	0.0381512	0.00568182	0.00877193	0.1	3	ENST00000637699.1
CLN3_23_440aa_5UTR_132_3UTR_52	0.0152116	0.00306748	0.0103093	0.0322581	3	NA
CLN3_249_148aa_5UTR_246_3UTR_63	0.00879971	0.00423729	0.00966184	0.0125	3	NA
CLN3_249_148aa_5UTR_265_3UTR_63	0.00416211	0.00306748	0.00398406	0.00543478	3	NA
CLN3_24_438aa_5UTR_136_3UTR_44	0.0168515	0.0045977	0.0136986	0.0322581	3	NA
CLN3_24_438aa_5UTR_143_3UTR_52	0.00463778	0.00229885	0.00306748	0.00854701	3	NA
CLN3_24_438aa_5UTR_184_3UTR_52	0.0027606	0.00229885	0.00291545	0.00306748	3	NA
CLN3_252_146aa_5UTR_210_3UTR_52	0.00596081	0.0045045	0.00483092	0.00854701	3	NA
CLN3_261_127aa_5UTR_92_3UTR_110	0.0167569	0.00568182	0.0142857	0.030303	3	NA
CLN3_266_115aa_5UTR_32_3UTR_54	0.0149679	0.00775194	0.0175439	0.0196078	3	ENST00000628023.3
CLN3_267_109aa_5UTR_234_3UTR_14	0.0058882	0.0045045	0.00534759	0.0078125	3	NA
CLN3_57_384aa_5UTR_299_3UTR_52	0.0224716	0.0120968	0.0243902	0.0309278	3	NA
CLN3_57_384aa_5UTR_309_3UTR_52	0.0179502	0.00483092	0.0196078	0.0294118	3	NA
CLN3_76_366aa_5UTR_52_3UTR_52	0.017909	0.00568182	0.0103093	0.0377358	3	NA
CLN3_77_366aa_5UTR_128_3UTR_52	0.0205313	0.0075188	0.00862069	0.0454545	3	NA
CLN3_96_344aa_5UTR_64_3UTR_127	0.0131601	0.0058309	0.00925926	0.0243902	3	NA

## Sheet: S5
Supplementary Table S5. Summary of the 'major' disease-associated transcripts ('Δex7/8') detection.
The "major" disease-associated transcripts ('Δex7/8') are summarised based on their common open reading frame (ORF) "CLN3_235_181aa". They are detected across 22 different samples with median usage of 1.51%. Note, they show a high expression within experiment ENCSR700XDQ rep 1 (20%) because of the low expression of the gene (10 reads in total).
orf_id	rep_number	experiment	usage (%)	occurrence	tissue	donor	summary
CLN3_235_181aa	rep2	ENCSR044ARQ	1.13636	22	H9	/human-donors/ENCDO222AAA/	NA
CLN3_235_181aa	rep1	ENCSR530BOC	1.75439	22	progenitor cell of endocrine pancreas	/human-donors/ENCDO222AAA/	NA
CLN3_235_181aa	rep2	ENCSR130CIK	0.862069	22	type B pancreatic cell	/human-donors/ENCDO222AAA/	NA
CLN3_235_181aa	rep1	ENCSR463IDK	6	22	middle frontal area 46	/human-donors/ENCDO609ZOG/	Homo sapiens dorsolateral prefrontal cortex tissue female adult (79 years)
CLN3_235_181aa	rep1	ENCSR700XDQ	20	22	heart left ventricle	/human-donors/ENCDO411EVD/	Homo sapiens heart left ventricle tissue female adult (46 years)
CLN3_235_181aa	rep1	ENCSR899GAP	2.94118	22	Right ventricle myocardium superior	/human-donors/ENCDO520EJG/	Homo sapiens Right ventricle myocardium superior tissue male adult (60 years)
CLN3_235_181aa	rep2	ENCSR972ABM	1.42857	22	endodermal cell	/human-donors/ENCDO000AAW/	NA
CLN3_235_181aa	rep1	ENCSR583KAF	0.75188	22	HL-60	/human-donors/ENCDO000AAM/	NA
CLN3_235_181aa	rep1	ENCSR575LWI	1.36986	22	heart left ventricle	/human-donors/ENCDO856ZOJ/	Homo sapiens heart left ventricle tissue female adult (59 years)
CLN3_235_181aa	rep1	ENCSR257YUB	1.42857	22	middle frontal area 46	/human-donors/ENCDO197QVG/	Homo sapiens with Alzheimer's disease; dorsolateral prefrontal cortex tissue male adult (90 or above years)
CLN3_235_181aa	rep1	ENCSR690QHM	1.85185	22	middle frontal area 46	/human-donors/ENCDO223NTQ/	Homo sapiens with Alzheimer's disease; dorsolateral prefrontal cortex tissue female adult (90 or above years)
CLN3_235_181aa	rep1	ENCSR169YNI	2.38095	22	middle frontal area 46	/human-donors/ENCDO218FFZ/	Homo sapiens dorsolateral prefrontal cortex tissue female adult (90 or above years)
CLN3_235_181aa	rep1	ENCSR563RLX	0.666667	22	adrenal gland	/human-donors/ENCDO575WHY/	Homo sapiens adrenal gland tissue female adult (41 years)
CLN3_235_181aa	rep1	ENCSR130CIK	1.26582	22	type B pancreatic cell	/human-donors/ENCDO222AAA/	NA
CLN3_235_181aa	rep1	ENCSR676IWT	4	22	GM23338	/human-donors/ENCDO336AAA/	NA
CLN3_235_181aa	rep1	ENCSR138TAS	0.925926	22	posterior vena cava	/human-donors/ENCDO856ZOJ/	Homo sapiens posterior vena cava tissue female adult (59 years)
CLN3_235_181aa	rep3	ENCSR470HYQ	1.5873	22	chondrocyte	/human-donors/ENCDO222AAA/	NA
CLN3_235_181aa	rep1	ENCSR697ASE	4.54545	22	middle frontal area 46	/human-donors/ENCDO470GFA/	Homo sapiens with Alzheimer's disease; dorsolateral prefrontal cortex tissue female adult (90 or above years)
CLN3_235_181aa	rep2	ENCSR546DFO	0.291545	22	HL-60	/human-donors/ENCDO000AAM/	NA
CLN3_235_181aa	rep2	ENCSR887LTD	0.423729	22	HL-60	/human-donors/ENCDO000AAM/	NA
CLN3_235_181aa	rep1	ENCSR972ABM	3.1746	22	endodermal cell	/human-donors/ENCDO000AAW/	NA
CLN3_235_181aa	rep2	ENCSR470HYQ	3.77358	22	chondrocyte	/human-donors/ENCDO222AAA/	NA

## Sheet: S6
Supplementary Table S6. Summary of the 'Δex5/7/8' transcripts detection.
The 'Δex5/7/8' transcripts are summarised based on their common open reading frame (ORF) "CLN3_99_339aa". They are detected across 15 different samples with median usage of 1.10%.
orf_id	rep_number	experiment	usage (%)	occurrence	tissue	donor	summary
CLN3_99_339aa	rep2	ENCSR044ARQ	1.13636	15	H9	/human-donors/ENCDO222AAA/	NA
CLN3_99_339aa	rep2	ENCSR130CIK	0.862069	15	type B pancreatic cell	/human-donors/ENCDO222AAA/	NA
CLN3_99_339aa	rep2	ENCSR309IKK	1.96078	15	WTC11	/human-donors/ENCDO882UJI/	NA
CLN3_99_339aa	rep1	ENCSR425HFS	0.869565	15	aorta	/human-donors/ENCDO856ZOJ/	Homo sapiens aorta tissue female adult (59 years)
CLN3_99_339aa	rep1	ENCSR296PQZ	0.526316	15	osteocyte	/human-donors/ENCDO222AAA/	NA
CLN3_99_339aa	rep1	ENCSR309IKK	1.88679	15	WTC11	/human-donors/ENCDO882UJI/	NA
CLN3_99_339aa	rep3	ENCSR972ABM	1.0989	15	endodermal cell	/human-donors/ENCDO000AAW/	NA
CLN3_99_339aa	rep1	ENCSR319VGI	2.38095	15	H1	/human-donors/ENCDO000AAW/	NA
CLN3_99_339aa	rep1	ENCSR159ICU	0.199203	15	HL-60	/human-donors/ENCDO000AAM/	NA
CLN3_99_339aa	rep1	ENCSR777CCI	3.44828	15	left ventricle myocardium superior	/human-donors/ENCDO520EJG/	Homo sapiens left ventricle myocardium superior tissue male adult (60 years)
CLN3_99_339aa	rep1	ENCSR271KEJ	4.54545	15	H1	/human-donors/ENCDO000AAW/	NA
CLN3_99_339aa	rep1	ENCSR044ARQ	0.452489	15	H9	/human-donors/ENCDO222AAA/	NA
CLN3_99_339aa	rep3	ENCSR309IKK	1.85185	15	WTC11	/human-donors/ENCDO882UJI/	NA
CLN3_99_339aa	rep2	ENCSR546DFO	0.291545	15	HL-60	/human-donors/ENCDO000AAM/	NA
CLN3_99_339aa	rep1	ENCSR904KAT	0.462963	15	endodermal cell	/human-donors/ENCDO222AAA/	NA

## Sheet: S7
Supplementary Table S7. Summary of 48 CLN3 open reading frames (ORFs).
orf_id	average usage	min usage	median usage	max usage	occurrence	novelty
CLN3_24_438aa	0.647674	0.247863	0.666667	0.863636	99	Known
CLN3_57_384aa	0.0784579	0.0133333	0.0740741	0.175439	87	Known
CLN3_207_223aa	0.0477067	0.00529101	0.0312805	0.25641	72	Novel
CLN3_4_489aa	0.0408796	0.00403226	0.0266714	0.25	68	Novel
CLN3_125_316aa	0.0287211	0.00306748	0.0159363	0.123457	53	Known
CLN3_119_321aa	0.0237476	0.00369004	0.0216842	0.0909091	52	Known
CLN3_101_338aa	0.0242746	0.00199203	0.0188679	0.142857	51	Known
CLN3_266_115aa	0.0329312	0.0026455	0.0223893	0.14375	46	Known
CLN3_80_363aa	0.015378	0.00273973	0.0113085	0.0666667	34	Known
CLN3_26_437aa	0.0170202	0.00199203	0.00925926	0.111111	29	Novel
CLN3_252_146aa	0.0256196	0.00201613	0.0217289	0.0833333	26	Novel
CLN3_235_181aa	0.0284365	0.00291545	0.0150794	0.2	22	Known
CLN3_166_267aa	0.015441	0.00229885	0.0125	0.0625	21	Known
CLN3_91_355aa	0.0192574	0.00201613	0.010989	0.08	21	Novel
CLN3_41_421aa	0.0149583	0.00199203	0.0104835	0.047619	20	Known
CLN3_132_309aa	0.0103197	0.00199203	0.00877193	0.0322581	19	Novel
CLN3_46_414aa	0.00943968	0.00201613	0.00534759	0.0333333	19	Known
CLN3_55_390aa	0.0211397	0.00199203	0.0135135	0.0967742	19	Known
CLN3_20_441aa	0.013728	0.00369004	0.0135135	0.0322581	17	Novel
CLN3_267_109aa	0.0243302	0.00199203	0.0169492	0.133333	17	Novel
CLN3_171_262aa	0.0131608	0.00201613	0.0075188	0.0625	15	Known
CLN3_22_440aa	0.013519	0.00199203	0.00920245	0.0454545	15	Novel
CLN3_99_339aa	0.014649	0.00199203	0.010989	0.0454545	15	Known
CLN3_205_226aa	0.0301084	0.00568182	0.0214544	0.142857	14	Novel
CLN3_135_307aa	0.0131754	0.00403226	0.00925926	0.0285714	11	Known
CLN3_76_366aa	0.0154389	0.00229885	0.0116279	0.0377358	11	Novel
CLN3_15_444aa	0.00936512	0.0026455	0.00775194	0.030303	9	Novel
CLN3_96_344aa	0.00850701	0.00369004	0.00608001	0.0243902	8	Novel
CLN3_209_221aa	0.0116781	0.00199203	0.0142857	0.0232558	7	Known
CLN3_261_127aa	0.0179228	0.00452489	0.0136986	0.0344828	7	Novel
CLN3_273_55aa	0.0157165	0.00625	0.00980392	0.04	7	Known
CLN3_275_48aa	0.00656823	0.00199203	0.00666667	0.0151515	7	Known
CLN3_249_148aa	0.00648091	0.00306748	0.00483604	0.0125	6	Novel
CLN3_52_399aa	0.00820074	0.00199203	0.00662516	0.0151515	6	Known
CLN3_152_287aa	0.00646991	0.00291545	0.00547945	0.0116279	5	Novel
CLN3_60_381aa	0.0146286	0.00306748	0.0136986	0.0333333	5	Novel
CLN3_107_336aa	0.00751042	0.00452489	0.00694444	0.0116279	4	Known
CLN3_153_285aa	0.0107971	0.0026455	0.0080764	0.0243902	4	Known
CLN3_174_261aa	0.0118697	0.00229885	0.0114789	0.0222222	4	Novel
CLN3_25_438aa	0.00717935	0.00609756	0.00692396	0.00877193	4	Novel
CLN3_92_355aa	0.00698497	0.00201613	0.00448731	0.0169492	4	Novel
CLN3_106_336aa	0.0164744	0.00483092	0.020202	0.0243902	3	Novel
CLN3_113_331aa	0.0133163	0.0075188	0.00862069	0.0238095	3	Novel
CLN3_14_453aa	0.00866851	0.00452489	0.00632911	0.0151515	3	Novel
CLN3_177_254aa	0.0178502	0.0075188	0.0222222	0.0238095	3	Novel
CLN3_216_216aa	0.00868384	0.00483092	0.00534759	0.015873	3	Known
CLN3_23_440aa	0.0152116	0.00306748	0.0103093	0.0322581	3	Novel
CLN3_77_366aa	0.0205313	0.0075188	0.00862069	0.0454545	3	Novel

## Sheet: S8
Supplementary Table S8. Summary of tissue-specific transcripts.
ID	tissue	ENCODE organ	usage
CLN3_4_489aa_5UTR_60_3UTR_52	posterior vena cava	blood vessel	0.25
CLN3_267_109aa_5UTR_169_3UTR_14	right lobe of liver	endocrine gland	0.133
CLN3_235_181aa_5UTR_132_3UTR_98	heart left ventricle	heart	0.1
CLN3_235_181aa_5UTR_no_3UTR_108	heart left ventricle	heart	0.1
CLN3_119_321aa_5UTR_132_3UTR_72	right lobe of liver	endocrine gland	0.091
CLN3_24_438aa_5UTR_194_3UTR_52	posterior vena cava	blood vessel	0.083
CLN3_101_338aa_5UTR_128_3UTR_52	middle frontal area 46	brain	0.081
CLN3_91_355aa_5UTR_132_3UTR_52	GM23338	skin	0.08
CLN3_207_223aa_5UTR_29_3UTR_52	GM23338	skin	0.067
CLN3_166_267aa_5UTR_no_3UTR_71	heart right ventricle	heart	0.063
CLN3_171_262aa_5UTR_no_3UTR_86	heart right ventricle	heart	0.063
CLN3_24_438aa_5UTR_195_3UTR_52	right cardiac atrium	heart	0.063
CLN3_57_384aa_5UTR_no_3UTR_44	left ventricle myocardium inferior	heart	0.056
CLN3_205_226aa_5UTR_132_3UTR_16	middle frontal area 46	brain	0.05
CLN3_166_267aa_5UTR_17_3UTR_71	H1	embryo	0.045
CLN3_22_440aa_5UTR_65_3UTR_52	right cardiac atrium	heart	0.045
CLN3_24_438aa_5UTR_215_3UTR_52	right lobe of liver	endocrine gland	0.045
CLN3_41_421aa_5UTR_no_3UTR_54	H1	embryo	0.045
CLN3_77_366aa_5UTR_128_3UTR_52	right lobe of liver	endocrine gland	0.045
CLN3_119_321aa_5UTR_65_3UTR_71	heart right ventricle	heart	0.043
CLN3_24_438aa_5UTR_61_3UTR_44	heart right ventricle	heart	0.043
CLN3_252_146aa_5UTR_122_3UTR_52	middle frontal area 46	brain	0.04
CLN3_273_55aa_5UTR_137_3UTR_36	GM23338	skin	0.04
CLN3_76_366aa_5UTR_52_3UTR_52	WTC11	connective tissue	0.038
CLN3_24_438aa_5UTR_134_3UTR_44	middle frontal area 46	brain	0.036
CLN3_26_437aa_5UTR_65_3UTR_52	left cardiac atrium	heart	0.033
CLN3_101_338aa_5UTR_296_3UTR_52	WTC11	connective tissue, skin	0.032
CLN3_23_440aa_5UTR_132_3UTR_52	WTC11	connective tissue, skin	0.032
CLN3_24_438aa_5UTR_136_3UTR_44	aorta	blood vessel	0.032
CLN3_119_321aa_5UTR_132_3UTR_70	endodermal cell	embryo	0.03
CLN3_235_181aa_5UTR_134_3UTR_107	right ventricle myocardium superior	heart	0.029
CLN3_135_307aa_5UTR_132_3UTR_75	heart right ventricle	heart	0.029
CLN3_22_440aa_5UTR_64_3UTR_52	heart right ventricle	heart	0.029
CLN3_252_146aa_5UTR_262_3UTR_52	heart right ventricle	heart	0.029
CLN3_119_321aa_5UTR_132_3UTR_45	endodermal cell	embryo	0.024
CLN3_132_309aa_5UTR_92_3UTR_63	right cardiac atrium	heart	0.024
CLN3_153_285aa_5UTR_18_3UTR_52	H1	embryo	0.024
CLN3_96_344aa_5UTR_64_3UTR_127	H1	embryo	0.024
CLN3_113_331aa_5UTR_303_3UTR_79	middle frontal area 46	brain	0.024
CLN3_235_181aa_5UTR_132_3UTR_110	middle frontal area 46	brain	0.024
CLN3_209_221aa_5UTR_52_3UTR_71	progenitor cell of endocrine pancreas	endocrine gland	0.023
CLN3_177_254aa_5UTR_64_3UTR_52	H1	embryo	0.023
CLN3_261_127aa_5UTR_92_3UTR_110	endodermal cell	embryo	0.022
CLN3_207_223aa_5UTR_104_3UTR_52	HFFc6	connective tissue	0.019
CLN3_207_223aa_5UTR_101_3UTR_52	progenitor cell of endocrine pancreas	endocrine gland	0.018
CLN3_92_355aa_5UTR_132_3UTR_63	middle frontal area 46	brain	0.017
CLN3_80_363aa_5UTR_64_3UTR_63	WTC11	connective tissue, skin	0.017
CLN3_266_115aa_5UTR_237_3UTR_52	HL-60	blood	0.016
CLN3_14_453aa_5UTR_78_3UTR_52	middle frontal area 46	brain	0.015
CLN3_275_48aa_5UTR_319_3UTR_76	middle frontal area 46	brain	0.015
CLN3_20_441aa_5UTR_68_3UTR_52	endodermal cell	embryo	0.015
CLN3_24_438aa_5UTR_196_3UTR_52	lower lobe of right lung	lung	0.015
CLN3_216_216aa_5UTR_128_3UTR_79	endodermal cell	embryo	0.011
CLN3_107_336aa_5UTR_16_3UTR_55	WTC11	connective tissue, skin	0.01
CLN3_207_223aa_5UTR_273_3UTR_52	HL-60	blood	0.01
CLN3_171_262aa_5UTR_no_3UTR_88	HL-60	blood	0.01
CLN3_249_148aa_5UTR_246_3UTR_63	HL-60	blood	0.009
CLN3_119_321aa_5UTR_64_3UTR_70	progenitor cell of endocrine pancreas	endocrine gland	0.009
CLN3_119_321aa_5UTR_158_3UTR_71	HL-60	blood	0.008
CLN3_171_262aa_5UTR_no_3UTR_79	HL-60	blood	0.007
CLN3_132_309aa_5UTR_283_3UTR_63	HL-60	blood	0.007
CLN3_166_267aa_5UTR_283_3UTR_70	HL-60	blood	0.006
CLN3_252_146aa_5UTR_259_3UTR_52	HL-60	blood	0.006
CLN3_125_316aa_5UTR_146_3UTR_79	HL-60	blood	0.006
CLN3_252_146aa_5UTR_210_3UTR_52	HL-60	blood	0.006
CLN3_252_146aa_5UTR_244_3UTR_52	HL-60	blood	0.006
CLN3_80_363aa_5UTR_146_3UTR_63	HL-60	blood	0.005
CLN3_24_438aa_5UTR_65_3UTR_44	HL-60	blood	0.005
CLN3_80_363aa_5UTR_158_3UTR_63	HL-60	blood	0.005
CLN3_24_438aa_5UTR_206_3UTR_52	HL-60	blood	0.005
CLN3_24_438aa_5UTR_143_3UTR_52	HL-60	blood	0.005
CLN3_249_148aa_5UTR_265_3UTR_63	HL-60	blood	0.004
CLN3_24_438aa_5UTR_190_3UTR_52	HL-60	blood	0.003
CLN3_24_438aa_5UTR_164_3UTR_52	HL-60	blood	0.003
CLN3_24_438aa_5UTR_184_3UTR_52	HL-60	blood	0.003

## Sheet: S9
Supplementary Table S9. 19 CLN3 splice junctions are associated with cryptic splice sites in SpliceVault 300K data.
splice_site_pos	ss_type	exon_no	splicing_event_class	event_rank	in_gtex	in_sra	missplicing_inframe	gtex_sample_count	max_uniq_reads	sra_sample_count	sample_count	skipped_exons_count	skipped_exons_id	cryptic_distance	chr	donor_pos	acceptor_pos	gene_tx_id	transcript_id
28491713	donor	1	cryptic donor	5	t	t	f	213	8	4410	4623	\N	\N	1214	16	28490500	28489387	1067	ENST00000357857
28489289	donor	2	cryptic donor	13	t	t	f	11	1	39	50	\N	\N	5	16	28489285	28488663	1067	ENST00000357857
28488590	donor	3	cryptic donor	10	t	t	f	46	3	307	353	\N	\N	5	16	28488586	28487742	1067	ENST00000357857
28487661	donor	4	cryptic donor	4	t	t	t	2490	9	15978	18468	\N	\N	7	16	28487655	28487542	1067	ENST00000357857
28487455	donor	5	cryptic donor	4	t	t	t	19	6	209	228	\N	\N	-3	16	28487458	28486651	1067	ENST00000357857
28487455	donor	5	cryptic donor	14	t	t	f	1	1	2	3	\N	\N	5	16	28487451	28486651	1067	ENST00000357857
28489387	acceptor	2	cryptic acceptor	14	t	t	t	11	3	52	63	\N	\N	-2170	16	28491713	28491556	1067	ENST00000357857
28488663	acceptor	3	cryptic acceptor	5	t	t	t	2096	8	16389	18485	\N	\N	-139	16	28489289	28488801	1067	ENST00000357857
28482673	acceptor	9	cryptic acceptor	6	t	t	f	5	6	29	34	\N	\N	7	16	28484005	28482666	1067	ENST00000357857
28491713	donor	1	cryptic donor	3	f	t	f	0	0	2	2	\N	\N	5	16	28491709	28491561	8155	ENST00000359984
28491481	donor	2	cryptic donor	6	t	t	t	213	8	4410	4623	\N	\N	982	16	28490500	28489387	8155	ENST00000359984
28489289	donor	3	cryptic donor	14	t	t	f	11	1	39	50	\N	\N	5	16	28489285	28488663	8155	ENST00000359984
28488590	donor	4	cryptic donor	11	t	t	f	46	3	307	353	\N	\N	5	16	28488586	28487742	8155	ENST00000359984
28487661	donor	5	cryptic donor	5	t	t	t	2490	9	15978	18468	\N	\N	7	16	28487655	28487542	8155	ENST00000359984
28487455	donor	6	cryptic donor	5	t	t	t	19	6	209	228	\N	\N	-3	16	28487458	28486651	8155	ENST00000359984
28487455	donor	6	cryptic donor	15	t	t	f	1	1	2	3	\N	\N	5	16	28487451	28486651	8155	ENST00000359984
28491561	acceptor	2	cryptic acceptor	11	t	t	f	11	3	52	63	\N	\N	5	16	28491713	28491556	8155	ENST00000359984
28488663	acceptor	4	cryptic acceptor	6	t	t	t	2096	8	16389	18485	\N	\N	-139	16	28489289	28488801	8155	ENST00000359984
28482673	acceptor	10	cryptic acceptor	6	t	t	f	5	6	29	34	\N	\N	7	16	28484005	28482666	8155	ENST00000359984
28491713	donor	1	cryptic donor	2	f	t	f	0	0	2	2	\N	\N	5	16	28491709	28491561	8450	ENST00000355477
28491481	donor	2	cryptic donor	6	t	t	t	213	8	4410	4623	\N	\N	982	16	28490500	28489387	8450	ENST00000355477
28489289	donor	3	cryptic donor	14	t	t	f	11	1	39	50	\N	\N	5	16	28489285	28488663	8450	ENST00000355477
28488590	donor	4	cryptic donor	11	t	t	f	46	3	307	353	\N	\N	5	16	28488586	28487742	8450	ENST00000355477
28487661	donor	5	cryptic donor	5	t	t	t	2490	9	15978	18468	\N	\N	7	16	28487655	28487542	8450	ENST00000355477
28487455	donor	6	cryptic donor	5	t	t	t	19	6	209	228	\N	\N	-3	16	28487458	28486651	8450	ENST00000355477
28487455	donor	6	cryptic donor	14	t	t	f	1	1	2	3	\N	\N	5	16	28487451	28486651	8450	ENST00000355477
28491561	acceptor	2	cryptic acceptor	11	t	t	f	11	3	52	63	\N	\N	5	16	28491713	28491556	8450	ENST00000355477
28488663	acceptor	4	cryptic acceptor	6	t	t	t	2096	8	16389	18485	\N	\N	-139	16	28489289	28488801	8450	ENST00000355477
28482673	acceptor	9	cryptic acceptor	6	t	t	f	5	6	29	34	\N	\N	7	16	28484005	28482666	8450	ENST00000355477
28491713	donor	1	cryptic donor	2	f	t	f	0	0	2	2	\N	\N	5	16	28491709	28491561	14512	ENST00000357806
28491481	donor	2	cryptic donor	6	t	t	t	213	8	4410	4623	\N	\N	982	16	28490500	28489387	14512	ENST00000357806
28489289	donor	3	cryptic donor	12	t	t	f	11	1	39	50	\N	\N	5	16	28489285	28488663	14512	ENST00000357806
28488590	donor	4	cryptic donor	6	t	t	f	2490	9	15978	18468	\N	\N	936	16	28487655	28487542	14512	ENST00000357806
28491561	acceptor	2	cryptic acceptor	9	t	t	f	11	3	52	63	\N	\N	5	16	28491713	28491556	14512	ENST00000357806
28488663	acceptor	4	cryptic acceptor	5	t	t	t	2096	8	16389	18485	\N	\N	-139	16	28489289	28488801	14512	ENST00000357806
28482673	acceptor	7	cryptic acceptor	6	t	t	f	5	6	29	34	\N	\N	7	16	28484005	28482666	14512	ENST00000357806
28491713	donor	2	cryptic donor	7	f	t	f	0	0	2	2	\N	\N	5	16	28491709	28491561	18844	ENST00000360019
28491481	donor	3	cryptic donor	5	t	t	t	213	8	4410	4623	\N	\N	982	16	28490500	28489387	18844	ENST00000360019
28489289	donor	4	cryptic donor	9	t	t	f	46	3	307	353	\N	\N	704	16	28488586	28487742	18844	ENST00000360019
28487661	donor	5	cryptic donor	5	t	t	t	2490	9	15978	18468	\N	\N	7	16	28487655	28487542	18844	ENST00000360019
28487455	donor	6	cryptic donor	5	t	t	t	19	6	209	228	\N	\N	-3	16	28487458	28486651	18844	ENST00000360019
28487455	donor	6	cryptic donor	14	t	t	f	1	1	2	3	\N	\N	5	16	28487451	28486651	18844	ENST00000360019
28491561	acceptor	3	cryptic acceptor	10	t	t	f	11	3	52	63	\N	\N	5	16	28491713	28491556	18844	ENST00000360019
28487742	acceptor	5	cryptic acceptor	6	t	t	t	2096	8	16389	18485	\N	\N	-1060	16	28489289	28488801	18844	ENST00000360019
28482673	acceptor	10	cryptic acceptor	6	t	t	f	5	6	29	34	\N	\N	7	16	28484005	28482666	18844	ENST00000360019
28491713	donor	1	cryptic donor	2	f	t	f	0	0	2	2	\N	\N	5	16	28491709	28491561	23626	ENST00000333496
28491481	donor	2	cryptic donor	5	t	t	t	213	8	4410	4623	\N	\N	982	16	28490500	28489387	23626	ENST00000333496
28489289	donor	3	cryptic donor	9	t	t	f	46	3	307	353	\N	\N	704	16	28488586	28487742	23626	ENST00000333496
28487661	donor	4	cryptic donor	5	t	t	t	2490	9	15978	18468	\N	\N	7	16	28487655	28487542	23626	ENST00000333496
28487455	donor	5	cryptic donor	5	t	t	t	19	6	209	228	\N	\N	-3	16	28487458	28486651	23626	ENST00000333496
28487455	donor	5	cryptic donor	14	t	t	f	1	1	2	3	\N	\N	5	16	28487451	28486651	23626	ENST00000333496
28491561	acceptor	2	cryptic acceptor	10	t	t	f	11	3	52	63	\N	\N	5	16	28491713	28491556	23626	ENST00000333496
28487742	acceptor	4	cryptic acceptor	6	t	t	t	2096	8	16389	18485	\N	\N	-1060	16	28489289	28488801	23626	ENST00000333496
28482673	acceptor	9	cryptic acceptor	6	t	t	f	5	6	29	34	\N	\N	7	16	28484005	28482666	23626	ENST00000333496
28491713	donor	1	cryptic donor	5	t	t	f	213	8	4410	4623	\N	\N	1214	16	28490500	28489387	26417	ENST00000637578
28489289	donor	2	cryptic donor	12	t	t	f	11	1	39	50	\N	\N	5	16	28489285	28488663	26417	ENST00000637578
28488590	donor	3	cryptic donor	5	t	t	f	2490	9	15978	18468	\N	\N	936	16	28487655	28487542	26417	ENST00000637578
28487455	donor	4	cryptic donor	6	t	t	t	19	6	209	228	\N	\N	-3	16	28487458	28486651	26417	ENST00000637578
28487455	donor	4	cryptic donor	13	t	t	f	1	1	2	3	\N	\N	5	16	28487451	28486651	26417	ENST00000637578
28489387	acceptor	2	cryptic acceptor	13	t	t	t	11	3	52	63	\N	\N	-2170	16	28491713	28491556	26417	ENST00000637578
28488663	acceptor	3	cryptic acceptor	4	t	t	t	2096	8	16389	18485	\N	\N	-139	16	28489289	28488801	26417	ENST00000637578
28482673	acceptor	8	cryptic acceptor	6	t	t	f	5	6	29	34	\N	\N	7	16	28484005	28482666	26417	ENST00000637578
28491713	donor	1	cryptic donor	3	f	t	f	0	0	2	2	\N	\N	5	16	28491709	28491561	28482	NM_000086
28491481	donor	2	cryptic donor	6	t	t	t	213	8	4410	4623	\N	\N	982	16	28490500	28489387	28482	NM_000086
28489289	donor	3	cryptic donor	14	t	t	f	11	1	39	50	\N	\N	5	16	28489285	28488663	28482	NM_000086
28488590	donor	4	cryptic donor	11	t	t	f	46	3	307	353	\N	\N	5	16	28488586	28487742	28482	NM_000086
28487661	donor	5	cryptic donor	5	t	t	t	2490	9	15978	18468	\N	\N	7	16	28487655	28487542	28482	NM_000086
28487455	donor	6	cryptic donor	5	t	t	t	19	6	209	228	\N	\N	-3	16	28487458	28486651	28482	NM_000086
28487455	donor	6	cryptic donor	15	t	t	f	1	1	2	3	\N	\N	5	16	28487451	28486651	28482	NM_000086
28482625	donor	10	cryptic donor	3	t	t	t	1404	11	3930	5334	\N	\N	19	16	28482607	28482546	28482	NM_000086
28482104	donor	13	cryptic donor	2	t	t	f	18512	134	76527	95039	\N	\N	2462	16	28479643	28477878	28482	NM_000086
28491561	acceptor	2	cryptic acceptor	11	t	t	f	11	3	52	63	\N	\N	5	16	28491713	28491556	28482	NM_000086
28488663	acceptor	4	cryptic acceptor	6	t	t	t	2096	8	16389	18485	\N	\N	-139	16	28489289	28488801	28482	NM_000086
28482673	acceptor	10	cryptic acceptor	6	t	t	f	5	6	29	34	\N	\N	7	16	28484005	28482666	28482	NM_000086
28477878	acceptor	14	cryptic acceptor	2	t	t	f	18134	137	71311	89445	\N	\N	-1889	16	28482104	28479766	28482	NM_000086
28477878	acceptor	14	cryptic acceptor	3	t	t	f	8127	17	8175	16302	\N	\N	-1865	16	28482104	28479742	28482	NM_000086
28477636	acceptor	15	cryptic acceptor	2	t	t	f	16048	60	11734	27782	\N	\N	5	16	28477736	28477631	28482	NM_000086
28492196	acceptor	2	cryptic acceptor	3	t	t	f	175	11	1928	2103	\N	\N	35	16	28493494	28492161	31228	ENST00000566472
28491713	donor	2	cryptic donor	5	t	t	f	213	8	4410	4623	\N	\N	1214	16	28490500	28489387	42126	ENST00000564574
28489289	donor	3	cryptic donor	12	t	t	f	11	1	39	50	\N	\N	5	16	28489285	28488663	42126	ENST00000564574
28488590	donor	4	cryptic donor	9	t	t	f	46	3	307	353	\N	\N	5	16	28488586	28487742	42126	ENST00000564574
28487661	donor	5	cryptic donor	4	t	t	t	2490	9	15978	18468	\N	\N	7	16	28487655	28487542	42126	ENST00000564574
28487455	donor	6	cryptic donor	4	t	t	t	19	6	209	228	\N	\N	-3	16	28487458	28486651	42126	ENST00000564574
28487455	donor	6	cryptic donor	13	t	t	f	1	1	2	3	\N	\N	5	16	28487451	28486651	42126	ENST00000564574
28489387	acceptor	3	cryptic acceptor	14	t	t	t	11	3	52	63	\N	\N	-2170	16	28491713	28491556	42126	ENST00000564574
28488663	acceptor	4	cryptic acceptor	5	t	t	t	2096	8	16389	18485	\N	\N	-139	16	28489289	28488801	42126	ENST00000564574
28482673	acceptor	10	cryptic acceptor	5	t	t	f	5	6	29	34	\N	\N	7	16	28484005	28482666	42126	ENST00000564574
28491713	donor	2	cryptic donor	7	f	t	f	0	0	2	2	\N	\N	5	16	28491709	28491561	46661	ENST00000568558
28491481	donor	3	cryptic donor	6	t	t	t	213	8	4410	4623	\N	\N	982	16	28490500	28489387	46661	ENST00000568558
28489289	donor	4	cryptic donor	11	t	t	f	11	1	39	50	\N	\N	5	16	28489285	28488663	46661	ENST00000568558
28488590	donor	5	cryptic donor	6	t	t	f	2490	9	15978	18468	\N	\N	936	16	28487655	28487542	46661	ENST00000568558
28491561	acceptor	3	cryptic acceptor	9	t	t	f	11	3	52	63	\N	\N	5	16	28491713	28491556	46661	ENST00000568558
28488663	acceptor	5	cryptic acceptor	5	t	t	t	2096	8	16389	18485	\N	\N	-139	16	28489289	28488801	46661	ENST00000568558
28482673	acceptor	8	cryptic acceptor	3	t	t	f	5	6	29	34	\N	\N	7	16	28484005	28482666	46661	ENST00000568558
28491713	donor	1	cryptic donor	2	f	t	f	0	0	2	2	\N	\N	5	16	28491709	28491561	52299	ENST00000565140
28491481	donor	2	cryptic donor	6	t	t	t	213	8	4410	4623	\N	\N	982	16	28490500	28489387	52299	ENST00000565140
28489289	donor	3	cryptic donor	13	t	t	f	11	1	39	50	\N	\N	5	16	28489285	28488663	52299	ENST00000565140
28488590	donor	4	cryptic donor	10	t	t	f	46	3	307	353	\N	\N	5	16	28488586	28487742	52299	ENST00000565140
28487661	donor	5	cryptic donor	5	t	t	t	2490	9	15978	18468	\N	\N	7	16	28487655	28487542	52299	ENST00000565140
28491561	acceptor	2	cryptic acceptor	10	t	t	f	11	3	52	63	\N	\N	5	16	28491713	28491556	52299	ENST00000565140
28488663	acceptor	4	cryptic acceptor	6	t	t	t	2096	8	16389	18485	\N	\N	-139	16	28489289	28488801	52299	ENST00000565140
28482673	acceptor	8	cryptic acceptor	6	t	t	f	5	6	29	34	\N	\N	7	16	28484005	28482666	52299	ENST00000565140
28493693	acceptor	2	cryptic acceptor	4	t	t	f	672	9	4423	5095	\N	\N	-350	16	28495125	28494042	53625	ENST00000566816
28491713	donor	1	cryptic donor	3	f	t	f	0	0	2	2	\N	\N	5	16	28491709	28491561	54376	ENST00000636172
28491481	donor	2	cryptic donor	6	t	t	t	213	8	4410	4623	\N	\N	982	16	28490500	28489387	54376	ENST00000636172
28489289	donor	3	cryptic donor	13	t	t	f	11	1	39	50	\N	\N	5	16	28489285	28488663	54376	ENST00000636172
28488590	donor	4	cryptic donor	6	t	t	f	2490	9	15978	18468	\N	\N	936	16	28487655	28487542	54376	ENST00000636172
28487455	donor	5	cryptic donor	7	t	t	t	19	6	209	228	\N	\N	-3	16	28487458	28486651	54376	ENST00000636172
28487455	donor	5	cryptic donor	14	t	t	f	1	1	2	3	\N	\N	5	16	28487451	28486651	54376	ENST00000636172
28491561	acceptor	2	cryptic acceptor	10	t	t	f	11	3	52	63	\N	\N	5	16	28491713	28491556	54376	ENST00000636172
28488663	acceptor	4	cryptic acceptor	5	t	t	t	2096	8	16389	18485	\N	\N	-139	16	28489289	28488801	54376	ENST00000636172
28482673	acceptor	9	cryptic acceptor	6	t	t	f	5	6	29	34	\N	\N	7	16	28484005	28482666	54376	ENST00000636172
28491713	donor	2	cryptic donor	8	f	t	f	0	0	2	2	\N	\N	5	16	28491709	28491561	59434	ENST00000636147
28491481	donor	3	cryptic donor	6	t	t	t	213	8	4410	4623	\N	\N	982	16	28490500	28489387	59434	ENST00000636147
28489289	donor	4	cryptic donor	14	t	t	f	11	1	39	50	\N	\N	5	16	28489285	28488663	59434	ENST00000636147
28488590	donor	5	cryptic donor	11	t	t	f	46	3	307	353	\N	\N	5	16	28488586	28487742	59434	ENST00000636147
28487661	donor	6	cryptic donor	5	t	t	t	2490	9	15978	18468	\N	\N	7	16	28487655	28487542	59434	ENST00000636147
28487455	donor	7	cryptic donor	5	t	t	t	19	6	209	228	\N	\N	-3	16	28487458	28486651	59434	ENST00000636147
28487455	donor	7	cryptic donor	15	t	t	f	1	1	2	3	\N	\N	5	16	28487451	28486651	59434	ENST00000636147
28491561	acceptor	3	cryptic acceptor	11	t	t	f	11	3	52	63	\N	\N	5	16	28491713	28491556	59434	ENST00000636147
28488663	acceptor	5	cryptic acceptor	6	t	t	t	2096	8	16389	18485	\N	\N	-139	16	28489289	28488801	59434	ENST00000636147
28482673	acceptor	11	cryptic acceptor	6	t	t	f	5	6	29	34	\N	\N	7	16	28484005	28482666	59434	ENST00000636147
28493810	acceptor	2	cryptic acceptor	2	t	t	f	672	9	4423	5095	\N	\N	-233	16	28495125	28494042	59608	ENST00000637686
28491713	donor	1	cryptic donor	5	t	t	f	213	8	4410	4623	\N	\N	1214	16	28490500	28489387	60129	ENST00000561505
28489289	donor	2	cryptic donor	4	t	t	f	2490	9	15978	18468	\N	\N	1635	16	28487655	28487542	60129	ENST00000561505
28487455	donor	3	cryptic donor	4	t	t	t	19	6	209	228	\N	\N	-3	16	28487458	28486651	60129	ENST00000561505
28487455	donor	3	cryptic donor	8	t	t	f	1	1	2	3	\N	\N	5	16	28487451	28486651	60129	ENST00000561505
28489387	acceptor	2	cryptic acceptor	10	t	t	t	11	3	52	63	\N	\N	-2170	16	28491713	28491556	60129	ENST00000561505
28487542	acceptor	3	cryptic acceptor	4	t	t	f	2096	8	16389	18485	\N	\N	-1260	16	28489289	28488801	60129	ENST00000561505
28491713	donor	1	cryptic donor	3	f	t	f	0	0	2	2	\N	\N	5	16	28491709	28491561	60676	ENST00000561689
28491481	donor	2	cryptic donor	6	t	t	t	213	8	4410	4623	\N	\N	982	16	28490500	28489387	60676	ENST00000561689
28489289	donor	3	cryptic donor	14	t	t	f	11	1	39	50	\N	\N	5	16	28489285	28488663	60676	ENST00000561689
28488590	donor	4	cryptic donor	11	t	t	f	46	3	307	353	\N	\N	5	16	28488586	28487742	60676	ENST00000561689
28487661	donor	5	cryptic donor	5	t	t	t	2490	9	15978	18468	\N	\N	7	16	28487655	28487542	60676	ENST00000561689
28487455	donor	6	cryptic donor	5	t	t	t	19	6	209	228	\N	\N	-3	16	28487458	28486651	60676	ENST00000561689
28487455	donor	6	cryptic donor	15	t	t	f	1	1	2	3	\N	\N	5	16	28487451	28486651	60676	ENST00000561689
28491561	acceptor	2	cryptic acceptor	11	t	t	f	11	3	52	63	\N	\N	5	16	28491713	28491556	60676	ENST00000561689
28488663	acceptor	4	cryptic acceptor	6	t	t	t	2096	8	16389	18485	\N	\N	-139	16	28489289	28488801	60676	ENST00000561689
28482673	acceptor	10	cryptic acceptor	6	t	t	f	5	6	29	34	\N	\N	7	16	28484005	28482666	60676	ENST00000561689
28491713	donor	1	cryptic donor	3	f	t	f	0	0	2	2	\N	\N	5	16	28491709	28491561	61220	ENST00000628023
28491481	donor	2	cryptic donor	5	t	t	t	213	8	4410	4623	\N	\N	982	16	28490500	28489387	61220	ENST00000628023
28491561	acceptor	2	cryptic acceptor	7	t	t	f	11	3	52	63	\N	\N	5	16	28491713	28491556	61220	ENST00000628023
28484119	acceptor	4	cryptic acceptor	5	t	t	f	2096	8	16389	18485	\N	\N	-4683	16	28489289	28488801	61220	ENST00000628023
28482673	acceptor	5	cryptic acceptor	6	t	t	f	5	6	29	34	\N	\N	7	16	28484005	28482666	61220	ENST00000628023
28491713	donor	1	cryptic donor	11	t	t	f	11	1	39	50	\N	\N	2429	16	28489285	28488663	61298	ENST00000565047
28488590	donor	2	cryptic donor	3	t	t	f	2490	9	15978	18468	\N	\N	936	16	28487655	28487542	61298	ENST00000565047
28488663	acceptor	2	cryptic acceptor	12	t	t	f	11	3	52	63	\N	\N	-2894	16	28491713	28491556	61298	ENST00000565047
28482673	acceptor	5	cryptic acceptor	4	t	t	f	5	6	29	34	\N	\N	7	16	28484005	28482666	61298	ENST00000565047
28491713	donor	1	cryptic donor	2	f	t	f	0	0	2	2	\N	\N	5	16	28491709	28491561	63242	ENST00000636853
28491481	donor	2	cryptic donor	6	t	t	t	213	8	4410	4623	\N	\N	982	16	28490500	28489387	63242	ENST00000636853
28489289	donor	3	cryptic donor	13	t	t	f	11	1	39	50	\N	\N	5	16	28489285	28488663	63242	ENST00000636853
28488590	donor	4	cryptic donor	10	t	t	f	46	3	307	353	\N	\N	5	16	28488586	28487742	63242	ENST00000636853
28487661	donor	5	cryptic donor	5	t	t	t	2490	9	15978	18468	\N	\N	7	16	28487655	28487542	63242	ENST00000636853
28491561	acceptor	2	cryptic acceptor	10	t	t	f	11	3	52	63	\N	\N	5	16	28491713	28491556	63242	ENST00000636853
28488663	acceptor	4	cryptic acceptor	6	t	t	t	2096	8	16389	18485	\N	\N	-139	16	28489289	28488801	63242	ENST00000636853
28482673	acceptor	9	cryptic acceptor	6	t	t	f	5	6	29	34	\N	\N	7	16	28484005	28482666	63242	ENST00000636853
28491713	donor	1	cryptic donor	5	t	t	f	213	8	4410	4623	\N	\N	1214	16	28490500	28489387	63829	ENST00000568497
28489387	acceptor	2	cryptic acceptor	10	t	t	t	11	3	52	63	\N	\N	-2170	16	28491713	28491556	63829	ENST00000568497
28484119	acceptor	3	cryptic acceptor	5	t	t	f	2096	8	16389	18485	\N	\N	-4683	16	28489289	28488801	63829	ENST00000568497
28482673	acceptor	4	cryptic acceptor	5	t	t	f	5	6	29	34	\N	\N	7	16	28484005	28482666	63829	ENST00000568497
28491713	donor	1	cryptic donor	5	t	t	f	213	8	4410	4623	\N	\N	1214	16	28490500	28489387	67385	ENST00000395653
28489289	donor	2	cryptic donor	11	t	t	f	11	1	39	50	\N	\N	5	16	28489285	28488663	67385	ENST00000395653
28488590	donor	3	cryptic donor	5	t	t	f	2490	9	15978	18468	\N	\N	936	16	28487655	28487542	67385	ENST00000395653
28489387	acceptor	2	cryptic acceptor	12	t	t	t	11	3	52	63	\N	\N	-2170	16	28491713	28491556	67385	ENST00000395653
28488663	acceptor	3	cryptic acceptor	4	t	t	t	2096	8	16389	18485	\N	\N	-139	16	28489289	28488801	67385	ENST00000395653
28482673	acceptor	6	cryptic acceptor	6	t	t	f	5	6	29	34	\N	\N	7	16	28484005	28482666	67385	ENST00000395653
28491713	donor	2	cryptic donor	8	f	t	f	0	0	2	2	\N	\N	5	16	28491709	28491561	70049	NM_001042432
28491481	donor	3	cryptic donor	6	t	t	t	213	8	4410	4623	\N	\N	982	16	28490500	28489387	70049	NM_001042432
28489289	donor	4	cryptic donor	14	t	t	f	11	1	39	50	\N	\N	5	16	28489285	28488663	70049	NM_001042432
28488590	donor	5	cryptic donor	11	t	t	f	46	3	307	353	\N	\N	5	16	28488586	28487742	70049	NM_001042432
28487661	donor	6	cryptic donor	5	t	t	t	2490	9	15978	18468	\N	\N	7	16	28487655	28487542	70049	NM_001042432
28487455	donor	7	cryptic donor	5	t	t	t	19	6	209	228	\N	\N	-3	16	28487458	28486651	70049	NM_001042432
28487455	donor	7	cryptic donor	15	t	t	f	1	1	2	3	\N	\N	5	16	28487451	28486651	70049	NM_001042432
28482625	donor	11	cryptic donor	3	t	t	t	1404	11	3930	5334	\N	\N	19	16	28482607	28482546	70049	NM_001042432
28482104	donor	14	cryptic donor	2	t	t	f	18512	134	76527	95039	\N	\N	2462	16	28479643	28477878	70049	NM_001042432
28491561	acceptor	3	cryptic acceptor	11	t	t	f	11	3	52	63	\N	\N	5	16	28491713	28491556	70049	NM_001042432
28488663	acceptor	5	cryptic acceptor	6	t	t	t	2096	8	16389	18485	\N	\N	-139	16	28489289	28488801	70049	NM_001042432
28482673	acceptor	11	cryptic acceptor	6	t	t	f	5	6	29	34	\N	\N	7	16	28484005	28482666	70049	NM_001042432
28477878	acceptor	15	cryptic acceptor	2	t	t	f	18134	137	71311	89445	\N	\N	-1889	16	28482104	28479766	70049	NM_001042432
28477878	acceptor	15	cryptic acceptor	3	t	t	f	8127	17	8175	16302	\N	\N	-1865	16	28482104	28479742	70049	NM_001042432
28477636	acceptor	16	cryptic acceptor	2	t	t	f	16048	60	11734	27782	\N	\N	5	16	28477736	28477631	70049	NM_001042432
28482673	acceptor	2	cryptic acceptor	5	t	t	f	5	6	29	34	\N	\N	7	16	28484005	28482666	71101	ENST00000565354
28491713	donor	1	cryptic donor	5	t	t	f	213	8	4410	4623	\N	\N	1214	16	28490500	28489387	73068	NM_001286105
28489289	donor	2	cryptic donor	12	t	t	f	11	1	39	50	\N	\N	5	16	28489285	28488663	73068	NM_001286105
28488590	donor	3	cryptic donor	5	t	t	f	2490	9	15978	18468	\N	\N	936	16	28487655	28487542	73068	NM_001286105
28487455	donor	4	cryptic donor	6	t	t	t	19	6	209	228	\N	\N	-3	16	28487458	28486651	73068	NM_001286105
28487455	donor	4	cryptic donor	13	t	t	f	1	1	2	3	\N	\N	5	16	28487451	28486651	73068	NM_001286105
28482625	donor	8	cryptic donor	3	t	t	t	1404	11	3930	5334	\N	\N	19	16	28482607	28482546	73068	NM_001286105
28482104	donor	11	cryptic donor	2	t	t	f	18512	134	76527	95039	\N	\N	2462	16	28479643	28477878	73068	NM_001286105
28489387	acceptor	2	cryptic acceptor	13	t	t	t	11	3	52	63	\N	\N	-2170	16	28491713	28491556	73068	NM_001286105
28488663	acceptor	3	cryptic acceptor	4	t	t	t	2096	8	16389	18485	\N	\N	-139	16	28489289	28488801	73068	NM_001286105
28482673	acceptor	8	cryptic acceptor	6	t	t	f	5	6	29	34	\N	\N	7	16	28484005	28482666	73068	NM_001286105
28477878	acceptor	12	cryptic acceptor	2	t	t	f	18134	137	71311	89445	\N	\N	-1889	16	28482104	28479766	73068	NM_001286105
28477878	acceptor	12	cryptic acceptor	3	t	t	f	8127	17	8175	16302	\N	\N	-1865	16	28482104	28479742	73068	NM_001286105
28477636	acceptor	13	cryptic acceptor	2	t	t	f	16048	60	11734	27782	\N	\N	5	16	28477736	28477631	73068	NM_001286105
28491481	donor	2	cryptic donor	5	t	t	t	213	8	4410	4623	\N	\N	982	16	28490500	28489387	76225	ENST00000566083
28489289	donor	3	cryptic donor	12	t	t	f	11	1	39	50	\N	\N	5	16	28489285	28488663	76225	ENST00000566083
28488590	donor	4	cryptic donor	9	t	t	f	46	3	307	353	\N	\N	5	16	28488586	28487742	76225	ENST00000566083
28487661	donor	5	cryptic donor	5	t	t	t	2490	9	15978	18468	\N	\N	7	16	28487655	28487542	76225	ENST00000566083
28487455	donor	6	cryptic donor	4	t	t	t	19	6	209	228	\N	\N	-3	16	28487458	28486651	76225	ENST00000566083
28487455	donor	6	cryptic donor	12	t	t	f	1	1	2	3	\N	\N	5	16	28487451	28486651	76225	ENST00000566083
28491836	acceptor	2	cryptic acceptor	2	t	t	f	272	4	2467	2739	\N	\N	170	16	28492019	28491666	76225	ENST00000566083
28488663	acceptor	4	cryptic acceptor	6	t	t	t	2096	8	16389	18485	\N	\N	-139	16	28489289	28488801	76225	ENST00000566083
28482673	acceptor	10	cryptic acceptor	4	t	t	f	5	6	29	34	\N	\N	7	16	28484005	28482666	76225	ENST00000566083
28491713	donor	1	cryptic donor	5	t	t	f	213	8	4410	4623	\N	\N	1214	16	28490500	28489387	78946	NM_001286109
28489289	donor	2	cryptic donor	9	t	t	f	46	3	307	353	\N	\N	704	16	28488586	28487742	78946	NM_001286109
28487661	donor	3	cryptic donor	4	t	t	t	2490	9	15978	18468	\N	\N	7	16	28487655	28487542	78946	NM_001286109
28487455	donor	4	cryptic donor	4	t	t	t	19	6	209	228	\N	\N	-3	16	28487458	28486651	78946	NM_001286109
28487455	donor	4	cryptic donor	13	t	t	f	1	1	2	3	\N	\N	5	16	28487451	28486651	78946	NM_001286109
28482625	donor	8	cryptic donor	3	t	t	t	1404	11	3930	5334	\N	\N	19	16	28482607	28482546	78946	NM_001286109
28482104	donor	11	cryptic donor	2	t	t	f	18512	134	76527	95039	\N	\N	2462	16	28479643	28477878	78946	NM_001286109
28489387	acceptor	2	cryptic acceptor	14	t	t	t	11	3	52	63	\N	\N	-2170	16	28491713	28491556	78946	NM_001286109
28487742	acceptor	3	cryptic acceptor	5	t	t	t	2096	8	16389	18485	\N	\N	-1060	16	28489289	28488801	78946	NM_001286109
28482673	acceptor	8	cryptic acceptor	7	t	t	f	5	6	29	34	\N	\N	7	16	28484005	28482666	78946	NM_001286109
28477878	acceptor	12	cryptic acceptor	2	t	t	f	18134	137	71311	89445	\N	\N	-1889	16	28482104	28479766	78946	NM_001286109
28477878	acceptor	12	cryptic acceptor	4	t	t	f	8127	17	8175	16302	\N	\N	-1865	16	28482104	28479742	78946	NM_001286109
28477636	acceptor	13	cryptic acceptor	2	t	t	f	16048	60	11734	27782	\N	\N	5	16	28477736	28477631	78946	NM_001286109
28466903	acceptor	14	cryptic acceptor	2	t	t	f	18151	51	32065	50216	\N	\N	-10458	16	28477463	28477360	78946	NM_001286109
28491713	donor	1	cryptic donor	2	f	t	f	0	0	2	2	\N	\N	5	16	28491709	28491561	85902	ENST00000568422
28491481	donor	2	cryptic donor	6	t	t	t	213	8	4410	4623	\N	\N	982	16	28490500	28489387	85902	ENST00000568422
28489289	donor	3	cryptic donor	13	t	t	f	11	1	39	50	\N	\N	5	16	28489285	28488663	85902	ENST00000568422
28488590	donor	4	cryptic donor	10	t	t	f	46	3	307	353	\N	\N	5	16	28488586	28487742	85902	ENST00000568422
28487661	donor	5	cryptic donor	5	t	t	t	2490	9	15978	18468	\N	\N	7	16	28487655	28487542	85902	ENST00000568422
28491561	acceptor	2	cryptic acceptor	10	t	t	f	11	3	52	63	\N	\N	5	16	28491713	28491556	85902	ENST00000568422
28488663	acceptor	4	cryptic acceptor	6	t	t	t	2096	8	16389	18485	\N	\N	-139	16	28489289	28488801	85902	ENST00000568422
28482673	acceptor	8	cryptic acceptor	6	t	t	f	5	6	29	34	\N	\N	7	16	28484005	28482666	85902	ENST00000568422
28482673	acceptor	2	cryptic acceptor	6	t	t	f	5	6	29	34	\N	\N	7	16	28484005	28482666	85979	ENST00000637050
28491481	donor	2	cryptic donor	5	t	t	t	213	8	4410	4623	\N	\N	982	16	28490500	28489387	87512	ENST00000637107
28489289	donor	3	cryptic donor	12	t	t	f	11	1	39	50	\N	\N	5	16	28489285	28488663	87512	ENST00000637107
28488590	donor	4	cryptic donor	6	t	t	f	2490	9	15978	18468	\N	\N	936	16	28487655	28487542	87512	ENST00000637107
28487455	donor	5	cryptic donor	6	t	t	t	19	6	209	228	\N	\N	-3	16	28487458	28486651	87512	ENST00000637107
28487455	donor	5	cryptic donor	13	t	t	f	1	1	2	3	\N	\N	5	16	28487451	28486651	87512	ENST00000637107
28491836	acceptor	2	cryptic acceptor	2	t	t	f	272	4	2467	2739	\N	\N	170	16	28492019	28491666	87512	ENST00000637107
28488663	acceptor	4	cryptic acceptor	5	t	t	t	2096	8	16389	18485	\N	\N	-139	16	28489289	28488801	87512	ENST00000637107
28482673	acceptor	9	cryptic acceptor	6	t	t	f	5	6	29	34	\N	\N	7	16	28484005	28482666	87512	ENST00000637107
28482673	acceptor	3	cryptic acceptor	6	t	t	f	5	6	29	34	\N	\N	7	16	28484005	28482666	90096	ENST00000564091
28493747	acceptor	2	cryptic acceptor	4	t	t	f	672	9	4423	5095	\N	\N	-296	16	28495125	28494042	94597	ENST00000636355
28492286	acceptor	3	cryptic acceptor	3	t	t	f	175	11	1928	2103	\N	\N	125	16	28493494	28492161	94597	ENST00000636355
28491713	donor	1	cryptic donor	2	f	t	f	0	0	2	2	\N	\N	5	16	28491709	28491561	95939	ENST00000566824
28491481	donor	2	cryptic donor	6	t	t	t	213	8	4410	4623	\N	\N	982	16	28490500	28489387	95939	ENST00000566824
28489289	donor	3	cryptic donor	14	t	t	f	11	1	39	50	\N	\N	5	16	28489285	28488663	95939	ENST00000566824
28488590	donor	4	cryptic donor	11	t	t	f	46	3	307	353	\N	\N	5	16	28488586	28487742	95939	ENST00000566824
28487661	donor	5	cryptic donor	5	t	t	t	2490	9	15978	18468	\N	\N	7	16	28487655	28487542	95939	ENST00000566824
28487455	donor	6	cryptic donor	5	t	t	t	19	6	209	228	\N	\N	-3	16	28487458	28486651	95939	ENST00000566824
28487455	donor	6	cryptic donor	14	t	t	f	1	1	2	3	\N	\N	5	16	28487451	28486651	95939	ENST00000566824
28491561	acceptor	2	cryptic acceptor	11	t	t	f	11	3	52	63	\N	\N	5	16	28491713	28491556	95939	ENST00000566824
28488663	acceptor	4	cryptic acceptor	6	t	t	t	2096	8	16389	18485	\N	\N	-139	16	28489289	28488801	95939	ENST00000566824
28482673	acceptor	10	cryptic acceptor	9	t	t	f	5	6	29	34	\N	\N	7	16	28484005	28482666	95939	ENST00000566824
28482673	acceptor	2	cryptic acceptor	6	t	t	f	5	6	29	34	\N	\N	7	16	28484005	28482666	95986	ENST00000636685
28491713	donor	3	cryptic donor	9	f	t	f	0	0	2	2	\N	\N	5	16	28491709	28491561	96526	ENST00000569430
28491481	donor	4	cryptic donor	6	t	t	t	213	8	4410	4623	\N	\N	982	16	28490500	28489387	96526	ENST00000569430
28489289	donor	5	cryptic donor	14	t	t	f	11	1	39	50	\N	\N	5	16	28489285	28488663	96526	ENST00000569430
28488590	donor	6	cryptic donor	11	t	t	f	46	3	307	353	\N	\N	5	16	28488586	28487742	96526	ENST00000569430
28487661	donor	7	cryptic donor	5	t	t	t	2490	9	15978	18468	\N	\N	7	16	28487655	28487542	96526	ENST00000569430
28487455	donor	8	cryptic donor	5	t	t	t	19	6	209	228	\N	\N	-3	16	28487458	28486651	96526	ENST00000569430
28487455	donor	8	cryptic donor	16	t	t	f	1	1	2	3	\N	\N	5	16	28487451	28486651	96526	ENST00000569430
28492216	acceptor	2	cryptic acceptor	3	t	t	f	175	11	1928	2103	\N	\N	55	16	28493494	28492161	96526	ENST00000569430
28491561	acceptor	4	cryptic acceptor	12	t	t	f	11	3	52	63	\N	\N	5	16	28491713	28491556	96526	ENST00000569430
28488663	acceptor	6	cryptic acceptor	6	t	t	t	2096	8	16389	18485	\N	\N	-139	16	28489289	28488801	96526	ENST00000569430
28482673	acceptor	12	cryptic acceptor	6	t	t	f	5	6	29	34	\N	\N	7	16	28484005	28482666	96526	ENST00000569430
28491713	donor	1	cryptic donor	5	t	t	f	213	8	4410	4623	\N	\N	1214	16	28490500	28489387	97142	ENST00000636228
28489289	donor	2	cryptic donor	13	t	t	f	11	1	39	50	\N	\N	5	16	28489285	28488663	97142	ENST00000636228
28488590	donor	3	cryptic donor	10	t	t	f	46	3	307	353	\N	\N	5	16	28488586	28487742	97142	ENST00000636228
28487661	donor	4	cryptic donor	4	t	t	t	2490	9	15978	18468	\N	\N	7	16	28487655	28487542	97142	ENST00000636228
28487455	donor	5	cryptic donor	4	t	t	t	19	6	209	228	\N	\N	-3	16	28487458	28486651	97142	ENST00000636228
28487455	donor	5	cryptic donor	13	t	t	f	1	1	2	3	\N	\N	5	16	28487451	28486651	97142	ENST00000636228
28489387	acceptor	2	cryptic acceptor	14	t	t	t	11	3	52	63	\N	\N	-2170	16	28491713	28491556	97142	ENST00000636228
28488663	acceptor	3	cryptic acceptor	5	t	t	t	2096	8	16389	18485	\N	\N	-139	16	28489289	28488801	97142	ENST00000636228
28482673	acceptor	8	cryptic acceptor	6	t	t	f	5	6	29	34	\N	\N	7	16	28484005	28482666	97142	ENST00000636228
28482673	acceptor	2	cryptic acceptor	6	t	t	f	5	6	29	34	\N	\N	7	16	28484005	28482666	108370	ENST00000636907
28493665	acceptor	2	cryptic acceptor	4	t	t	f	672	9	4423	5095	\N	\N	-378	16	28495125	28494042	111712	ENST00000567160
28492216	acceptor	3	cryptic acceptor	3	t	t	f	175	11	1928	2103	\N	\N	55	16	28493494	28492161	116007	ENST00000637110
28491713	donor	1	cryptic donor	5	t	t	f	213	8	4410	4623	\N	\N	1214	16	28490500	28489387	118078	ENST00000568472
28489289	donor	2	cryptic donor	10	t	t	f	11	1	39	50	\N	\N	5	16	28489285	28488663	118078	ENST00000568472
28488590	donor	3	cryptic donor	5	t	t	f	2490	9	15978	18468	\N	\N	936	16	28487655	28487542	118078	ENST00000568472
28489387	acceptor	2	cryptic acceptor	12	t	t	t	11	3	52	63	\N	\N	-2170	16	28491713	28491556	118078	ENST00000568472
28488663	acceptor	3	cryptic acceptor	4	t	t	t	2096	8	16389	18485	\N	\N	-139	16	28489289	28488801	118078	ENST00000568472
28482673	acceptor	6	cryptic acceptor	5	t	t	f	5	6	29	34	\N	\N	7	16	28484005	28482666	118078	ENST00000568472
28491713	donor	1	cryptic donor	2	f	t	f	0	0	2	2	\N	\N	5	16	28491709	28491561	122741	ENST00000637985
28489289	donor	4	cryptic donor	11	t	t	f	11	1	39	50	\N	\N	5	16	28489285	28488663	122741	ENST00000637985
28488590	donor	5	cryptic donor	9	t	t	f	46	3	307	353	\N	\N	5	16	28488586	28487742	122741	ENST00000637985
28487661	donor	6	cryptic donor	5	t	t	t	2490	9	15978	18468	\N	\N	7	16	28487655	28487542	122741	ENST00000637985
28487455	donor	7	cryptic donor	5	t	t	t	19	6	209	228	\N	\N	-3	16	28487458	28486651	122741	ENST00000637985
28487455	donor	7	cryptic donor	12	t	t	f	1	1	2	3	\N	\N	5	16	28487451	28486651	122741	ENST00000637985
28491561	acceptor	2	cryptic acceptor	10	t	t	f	11	3	52	63	\N	\N	5	16	28491713	28491556	122741	ENST00000637985
28488663	acceptor	5	cryptic acceptor	5	t	t	t	2096	8	16389	18485	\N	\N	-139	16	28489289	28488801	122741	ENST00000637985
28491713	donor	2	cryptic donor	8	f	t	f	0	0	2	2	\N	\N	5	16	28491709	28491561	125168	ENST00000636839
28491481	donor	3	cryptic donor	6	t	t	t	213	8	4410	4623	\N	\N	982	16	28490500	28489387	125168	ENST00000636839
28489289	donor	4	cryptic donor	14	t	t	f	11	1	39	50	\N	\N	5	16	28489285	28488663	125168	ENST00000636839
28488590	donor	5	cryptic donor	11	t	t	f	46	3	307	353	\N	\N	5	16	28488586	28487742	125168	ENST00000636839
28487661	donor	6	cryptic donor	5	t	t	t	2490	9	15978	18468	\N	\N	7	16	28487655	28487542	125168	ENST00000636839
28487455	donor	7	cryptic donor	5	t	t	t	19	6	209	228	\N	\N	-3	16	28487458	28486651	125168	ENST00000636839
28487455	donor	7	cryptic donor	14	t	t	f	1	1	2	3	\N	\N	5	16	28487451	28486651	125168	ENST00000636839
28491561	acceptor	3	cryptic acceptor	11	t	t	f	11	3	52	63	\N	\N	5	16	28491713	28491556	125168	ENST00000636839
28488663	acceptor	5	cryptic acceptor	6	t	t	t	2096	8	16389	18485	\N	\N	-139	16	28489289	28488801	125168	ENST00000636839
28482673	acceptor	11	cryptic acceptor	6	t	t	f	5	6	29	34	\N	\N	7	16	28484005	28482666	125168	ENST00000636839
28491713	donor	1	cryptic donor	3	f	t	f	0	0	2	2	\N	\N	5	16	28491709	28491561	127226	ENST00000635973
28491481	donor	2	cryptic donor	5	t	t	f	2490	9	15978	18468	\N	\N	3827	16	28487655	28487542	127226	ENST00000635973
28487455	donor	3	cryptic donor	5	t	t	t	19	6	209	228	\N	\N	-3	16	28487458	28486651	127226	ENST00000635973
28487455	donor	3	cryptic donor	11	t	t	f	1	1	2	3	\N	\N	5	16	28487451	28486651	127226	ENST00000635973
28491561	acceptor	2	cryptic acceptor	8	t	t	f	11	3	52	63	\N	\N	5	16	28491713	28491556	127226	ENST00000635973
28482673	acceptor	7	cryptic acceptor	5	t	t	f	5	6	29	34	\N	\N	7	16	28484005	28482666	127226	ENST00000635973
28491713	donor	1	cryptic donor	2	f	t	f	0	0	2	2	\N	\N	5	16	28491709	28491561	129265	ENST00000565316
28491481	donor	2	cryptic donor	6	t	t	t	213	8	4410	4623	\N	\N	982	16	28490500	28489387	129265	ENST00000565316
28489289	donor	3	cryptic donor	14	t	t	f	11	1	39	50	\N	\N	5	16	28489285	28488663	129265	ENST00000565316
28488590	donor	4	cryptic donor	11	t	t	f	46	3	307	353	\N	\N	5	16	28488586	28487742	129265	ENST00000565316
28487661	donor	5	cryptic donor	5	t	t	t	2490	9	15978	18468	\N	\N	7	16	28487655	28487542	129265	ENST00000565316
28487455	donor	6	cryptic donor	5	t	t	t	19	6	209	228	\N	\N	-3	16	28487458	28486651	129265	ENST00000565316
28487455	donor	6	cryptic donor	15	t	t	f	1	1	2	3	\N	\N	5	16	28487451	28486651	129265	ENST00000565316
28491561	acceptor	2	cryptic acceptor	11	t	t	f	11	3	52	63	\N	\N	5	16	28491713	28491556	129265	ENST00000565316
28488663	acceptor	4	cryptic acceptor	6	t	t	t	2096	8	16389	18485	\N	\N	-139	16	28489289	28488801	129265	ENST00000565316
28482673	acceptor	10	cryptic acceptor	7	t	t	f	5	6	29	34	\N	\N	7	16	28484005	28482666	129265	ENST00000565316
28491713	donor	1	cryptic donor	5	t	t	f	213	8	4410	4623	\N	\N	1214	16	28490500	28489387	142326	NM_001286110
28489289	donor	2	cryptic donor	13	t	t	f	11	1	39	50	\N	\N	5	16	28489285	28488663	142326	NM_001286110
28488590	donor	3	cryptic donor	10	t	t	f	46	3	307	353	\N	\N	5	16	28488586	28487742	142326	NM_001286110
28487661	donor	4	cryptic donor	4	t	t	t	2490	9	15978	18468	\N	\N	7	16	28487655	28487542	142326	NM_001286110
28487455	donor	5	cryptic donor	4	t	t	t	19	6	209	228	\N	\N	-3	16	28487458	28486651	142326	NM_001286110
28487455	donor	5	cryptic donor	14	t	t	f	1	1	2	3	\N	\N	5	16	28487451	28486651	142326	NM_001286110
28482625	donor	9	cryptic donor	3	t	t	t	1404	11	3930	5334	\N	\N	19	16	28482607	28482546	142326	NM_001286110
28482104	donor	12	cryptic donor	2	t	t	f	18512	134	76527	95039	\N	\N	2462	16	28479643	28477878	142326	NM_001286110
28489387	acceptor	2	cryptic acceptor	14	t	t	t	11	3	52	63	\N	\N	-2170	16	28491713	28491556	142326	NM_001286110
28488663	acceptor	3	cryptic acceptor	5	t	t	t	2096	8	16389	18485	\N	\N	-139	16	28489289	28488801	142326	NM_001286110
28482673	acceptor	9	cryptic acceptor	6	t	t	f	5	6	29	34	\N	\N	7	16	28484005	28482666	142326	NM_001286110
28477878	acceptor	13	cryptic acceptor	2	t	t	f	18134	137	71311	89445	\N	\N	-1889	16	28482104	28479766	142326	NM_001286110
28477878	acceptor	13	cryptic acceptor	3	t	t	f	8127	17	8175	16302	\N	\N	-1865	16	28482104	28479742	142326	NM_001286110
28477636	acceptor	14	cryptic acceptor	2	t	t	f	16048	60	11734	27782	\N	\N	5	16	28477736	28477631	142326	NM_001286110
28491481	donor	1	cryptic donor	5	t	t	t	213	8	4410	4623	\N	\N	982	16	28490500	28489387	147692	ENST00000568443
28489289	donor	2	cryptic donor	10	t	t	f	11	1	39	50	\N	\N	5	16	28489285	28488663	147692	ENST00000568443
28488590	donor	3	cryptic donor	7	t	t	f	46	3	307	353	\N	\N	5	16	28488586	28487742	147692	ENST00000568443
28487661	donor	4	cryptic donor	5	t	t	t	2490	9	15978	18468	\N	\N	7	16	28487655	28487542	147692	ENST00000568443
28487455	donor	5	cryptic donor	4	t	t	t	19	6	209	228	\N	\N	-3	16	28487458	28486651	147692	ENST00000568443
28487455	donor	5	cryptic donor	9	t	t	f	1	1	2	3	\N	\N	5	16	28487451	28486651	147692	ENST00000568443
28488663	acceptor	3	cryptic acceptor	5	t	t	t	2096	8	16389	18485	\N	\N	-139	16	28489289	28488801	147692	ENST00000568443
28492216	acceptor	3	cryptic acceptor	3	t	t	f	175	11	1928	2103	\N	\N	55	16	28493494	28492161	148986	ENST00000566040
28491713	donor	2	cryptic donor	8	f	t	f	0	0	2	2	\N	\N	5	16	28491709	28491561	153158	ENST00000637184
28491481	donor	3	cryptic donor	6	t	t	t	213	8	4410	4623	\N	\N	982	16	28490500	28489387	153158	ENST00000637184
28489289	donor	4	cryptic donor	14	t	t	f	11	1	39	50	\N	\N	5	16	28489285	28488663	153158	ENST00000637184
28488590	donor	5	cryptic donor	11	t	t	f	46	3	307	353	\N	\N	5	16	28488586	28487742	153158	ENST00000637184
28487661	donor	6	cryptic donor	5	t	t	t	2490	9	15978	18468	\N	\N	7	16	28487655	28487542	153158	ENST00000637184
28487455	donor	7	cryptic donor	5	t	t	t	19	6	209	228	\N	\N	-3	16	28487458	28486651	153158	ENST00000637184
28487455	donor	7	cryptic donor	15	t	t	f	1	1	2	3	\N	\N	5	16	28487451	28486651	153158	ENST00000637184
28491561	acceptor	3	cryptic acceptor	11	t	t	f	11	3	52	63	\N	\N	5	16	28491713	28491556	153158	ENST00000637184
28488663	acceptor	5	cryptic acceptor	6	t	t	t	2096	8	16389	18485	\N	\N	-139	16	28489289	28488801	153158	ENST00000637184
28482673	acceptor	11	cryptic acceptor	7	t	t	f	5	6	29	34	\N	\N	7	16	28484005	28482666	153158	ENST00000637184
28491713	donor	2	cryptic donor	7	f	t	f	0	0	2	2	\N	\N	5	16	28491709	28491561	158891	ENST00000567495
28491481	donor	3	cryptic donor	6	t	t	t	213	8	4410	4623	\N	\N	982	16	28490500	28489387	158891	ENST00000567495
28489289	donor	4	cryptic donor	11	t	t	f	11	1	39	50	\N	\N	5	16	28489285	28488663	158891	ENST00000567495
28488590	donor	5	cryptic donor	8	t	t	f	46	3	307	353	\N	\N	5	16	28488586	28487742	158891	ENST00000567495
28487661	donor	6	cryptic donor	5	t	t	t	2490	9	15978	18468	\N	\N	7	16	28487655	28487542	158891	ENST00000567495
28491561	acceptor	3	cryptic acceptor	9	t	t	f	11	3	52	63	\N	\N	5	16	28491713	28491556	158891	ENST00000567495
28488663	acceptor	5	cryptic acceptor	6	t	t	t	2096	8	16389	18485	\N	\N	-139	16	28489289	28488801	158891	ENST00000567495
28491713	donor	2	cryptic donor	8	f	t	f	0	0	2	2	\N	\N	5	16	28491709	28491561	159243	ENST00000637871
28491481	donor	3	cryptic donor	6	t	t	t	213	8	4410	4623	\N	\N	982	16	28490500	28489387	159243	ENST00000637871
28489289	donor	4	cryptic donor	13	t	t	f	11	1	39	50	\N	\N	5	16	28489285	28488663	159243	ENST00000637871
28488590	donor	5	cryptic donor	6	t	t	f	2490	9	15978	18468	\N	\N	936	16	28487655	28487542	159243	ENST00000637871
28487455	donor	6	cryptic donor	7	t	t	t	19	6	209	228	\N	\N	-3	16	28487458	28486651	159243	ENST00000637871
28487455	donor	6	cryptic donor	13	t	t	f	1	1	2	3	\N	\N	5	16	28487451	28486651	159243	ENST00000637871
28491561	acceptor	3	cryptic acceptor	10	t	t	f	11	3	52	63	\N	\N	5	16	28491713	28491556	159243	ENST00000637871
28488663	acceptor	5	cryptic acceptor	5	t	t	t	2096	8	16389	18485	\N	\N	-139	16	28489289	28488801	159243	ENST00000637871
28482673	acceptor	10	cryptic acceptor	6	t	t	f	5	6	29	34	\N	\N	7	16	28484005	28482666	159243	ENST00000637871
28491713	donor	1	cryptic donor	2	f	t	f	0	0	2	2	\N	\N	5	16	28491709	28491561	160161	ENST00000565778
28491481	donor	2	cryptic donor	5	t	t	t	213	8	4410	4623	\N	\N	982	16	28490500	28489387	160161	ENST00000565778
28489289	donor	3	cryptic donor	5	t	t	f	2490	9	15978	18468	\N	\N	1635	16	28487655	28487542	160161	ENST00000565778
28491561	acceptor	2	cryptic acceptor	8	t	t	f	11	3	52	63	\N	\N	5	16	28491713	28491556	160161	ENST00000565778
28487542	acceptor	4	cryptic acceptor	5	t	t	f	2096	8	16389	18485	\N	\N	-1260	16	28489289	28488801	160161	ENST00000565778
28482673	acceptor	6	cryptic acceptor	4	t	t	f	5	6	29	34	\N	\N	7	16	28484005	28482666	160161	ENST00000565778
28491713	donor	2	cryptic donor	5	f	t	f	0	0	2	2	\N	\N	5	16	28491709	28491561	160953	ENST00000565688
28491481	donor	3	cryptic donor	5	t	t	f	2490	9	15978	18468	\N	\N	3827	16	28487655	28487542	160953	ENST00000565688
28487455	donor	4	cryptic donor	5	t	t	t	19	6	209	228	\N	\N	-3	16	28487458	28486651	160953	ENST00000565688
28487455	donor	4	cryptic donor	9	t	t	f	1	1	2	3	\N	\N	5	16	28487451	28486651	160953	ENST00000565688
28491561	acceptor	3	cryptic acceptor	7	t	t	f	11	3	52	63	\N	\N	5	16	28491713	28491556	160953	ENST00000565688
28491713	donor	2	cryptic donor	7	f	t	f	0	0	2	2	\N	\N	5	16	28491709	28491561	166256	ENST00000636977
28491481	donor	3	cryptic donor	6	t	t	t	213	8	4410	4623	\N	\N	982	16	28490500	28489387	166256	ENST00000636977
28489289	donor	4	cryptic donor	12	t	t	f	11	1	39	50	\N	\N	5	16	28489285	28488663	166256	ENST00000636977
28487455	donor	5	cryptic donor	8	t	t	t	19	6	209	228	\N	\N	-3	16	28487458	28486651	166256	ENST00000636977
28487455	donor	5	cryptic donor	16	t	t	f	1	1	2	3	\N	\N	5	16	28487451	28486651	166256	ENST00000636977
28491561	acceptor	3	cryptic acceptor	9	t	t	f	11	3	52	63	\N	\N	5	16	28491713	28491556	166256	ENST00000636977
28488663	acceptor	5	cryptic acceptor	5	t	t	t	2096	8	16389	18485	\N	\N	-139	16	28489289	28488801	166256	ENST00000636977
28482673	acceptor	9	cryptic acceptor	8	t	t	f	5	6	29	34	\N	\N	7	16	28484005	28482666	166256	ENST00000636977
28491713	donor	2	cryptic donor	8	f	t	f	0	0	2	2	\N	\N	5	16	28491709	28491561	167433	ENST00000568452
28491481	donor	3	cryptic donor	6	t	t	t	213	8	4410	4623	\N	\N	982	16	28490500	28489387	167433	ENST00000568452
28489289	donor	4	cryptic donor	14	t	t	f	11	1	39	50	\N	\N	5	16	28489285	28488663	167433	ENST00000568452
28488590	donor	5	cryptic donor	11	t	t	f	46	3	307	353	\N	\N	5	16	28488586	28487742	167433	ENST00000568452
28487661	donor	6	cryptic donor	5	t	t	t	2490	9	15978	18468	\N	\N	7	16	28487655	28487542	167433	ENST00000568452
28487455	donor	7	cryptic donor	5	t	t	t	19	6	209	228	\N	\N	-3	16	28487458	28486651	167433	ENST00000568452
28487455	donor	7	cryptic donor	15	t	t	f	1	1	2	3	\N	\N	5	16	28487451	28486651	167433	ENST00000568452
28491561	acceptor	3	cryptic acceptor	11	t	t	f	11	3	52	63	\N	\N	5	16	28491713	28491556	167433	ENST00000568452
28488663	acceptor	5	cryptic acceptor	6	t	t	t	2096	8	16389	18485	\N	\N	-139	16	28489289	28488801	167433	ENST00000568452
28482673	acceptor	11	cryptic acceptor	6	t	t	f	5	6	29	34	\N	\N	7	16	28484005	28482666	167433	ENST00000568452
28491713	donor	1	cryptic donor	2	f	t	f	0	0	2	2	\N	\N	5	16	28491709	28491561	167860	ENST00000637699
28491481	donor	2	cryptic donor	6	t	t	t	213	8	4410	4623	\N	\N	982	16	28490500	28489387	167860	ENST00000637699
28489289	donor	3	cryptic donor	13	t	t	f	11	1	39	50	\N	\N	5	16	28489285	28488663	167860	ENST00000637699
28488590	donor	4	cryptic donor	10	t	t	f	46	3	307	353	\N	\N	5	16	28488586	28487742	167860	ENST00000637699
28487661	donor	5	cryptic donor	5	t	t	t	2490	9	15978	18468	\N	\N	7	16	28487655	28487542	167860	ENST00000637699
28491561	acceptor	2	cryptic acceptor	10	t	t	f	11	3	52	63	\N	\N	5	16	28491713	28491556	167860	ENST00000637699
28488663	acceptor	4	cryptic acceptor	6	t	t	t	2096	8	16389	18485	\N	\N	-139	16	28489289	28488801	167860	ENST00000637699
28482673	acceptor	8	cryptic acceptor	6	t	t	f	5	6	29	34	\N	\N	7	16	28484005	28482666	167860	ENST00000637699
28491713	donor	1	cryptic donor	3	f	t	f	0	0	2	2	\N	\N	5	16	28491709	28491561	176310	ENST00000565236
28490961	donor	3	cryptic donor	5	t	t	f	213	8	4410	4623	\N	\N	462	16	28490500	28489387	176310	ENST00000565236
28491561	acceptor	2	cryptic acceptor	6	t	t	f	11	3	52	63	\N	\N	5	16	28491713	28491556	176310	ENST00000565236
28491713	donor	2	cryptic donor	8	f	t	f	0	0	2	2	\N	\N	5	16	28491709	28491561	180992	ENST00000568076
28491481	donor	3	cryptic donor	6	t	t	t	213	8	4410	4623	\N	\N	982	16	28490500	28489387	180992	ENST00000568076
28489289	donor	4	cryptic donor	14	t	t	f	11	1	39	50	\N	\N	5	16	28489285	28488663	180992	ENST00000568076
28488590	donor	5	cryptic donor	11	t	t	f	46	3	307	353	\N	\N	5	16	28488586	28487742	180992	ENST00000568076
28487661	donor	6	cryptic donor	5	t	t	t	2490	9	15978	18468	\N	\N	7	16	28487655	28487542	180992	ENST00000568076
28487455	donor	7	cryptic donor	5	t	t	t	19	6	209	228	\N	\N	-3	16	28487458	28486651	180992	ENST00000568076
28487455	donor	7	cryptic donor	14	t	t	f	1	1	2	3	\N	\N	5	16	28487451	28486651	180992	ENST00000568076
28491561	acceptor	3	cryptic acceptor	11	t	t	f	11	3	52	63	\N	\N	5	16	28491713	28491556	180992	ENST00000568076
28488663	acceptor	5	cryptic acceptor	6	t	t	t	2096	8	16389	18485	\N	\N	-139	16	28489289	28488801	180992	ENST00000568076
28482673	acceptor	11	cryptic acceptor	13	t	t	f	5	6	29	34	\N	\N	7	16	28484005	28482666	180992	ENST00000568076
28491713	donor	2	cryptic donor	7	f	t	f	0	0	2	2	\N	\N	5	16	28491709	28491561	184779	ENST00000637100
28491481	donor	3	cryptic donor	6	t	t	t	213	8	4410	4623	\N	\N	982	16	28490500	28489387	184779	ENST00000637100
28489289	donor	4	cryptic donor	13	t	t	f	11	1	39	50	\N	\N	5	16	28489285	28488663	184779	ENST00000637100
28488590	donor	5	cryptic donor	10	t	t	f	46	3	307	353	\N	\N	5	16	28488586	28487742	184779	ENST00000637100
28487661	donor	6	cryptic donor	5	t	t	t	2490	9	15978	18468	\N	\N	7	16	28487655	28487542	184779	ENST00000637100
28487455	donor	7	cryptic donor	5	t	t	t	19	6	209	228	\N	\N	-3	16	28487458	28486651	184779	ENST00000637100
28487455	donor	7	cryptic donor	14	t	t	f	1	1	2	3	\N	\N	5	16	28487451	28486651	184779	ENST00000637100
28491561	acceptor	3	cryptic acceptor	11	t	t	f	11	3	52	63	\N	\N	5	16	28491713	28491556	184779	ENST00000637100
28488663	acceptor	5	cryptic acceptor	6	t	t	t	2096	8	16389	18485	\N	\N	-139	16	28489289	28488801	184779	ENST00000637100
28482673	acceptor	11	cryptic acceptor	6	t	t	f	5	6	29	34	\N	\N	7	16	28484005	28482666	184779	ENST00000637100
28491713	donor	2	cryptic donor	5	t	t	f	213	8	4410	4623	\N	\N	1214	16	28490500	28489387	185102	ENST00000635861
28489289	donor	3	cryptic donor	12	t	t	f	11	1	39	50	\N	\N	5	16	28489285	28488663	185102	ENST00000635861
28488590	donor	4	cryptic donor	5	t	t	f	2490	9	15978	18468	\N	\N	936	16	28487655	28487542	185102	ENST00000635861
28487455	donor	5	cryptic donor	6	t	t	t	19	6	209	228	\N	\N	-3	16	28487458	28486651	185102	ENST00000635861
28487455	donor	5	cryptic donor	13	t	t	f	1	1	2	3	\N	\N	5	16	28487451	28486651	185102	ENST00000635861
28489387	acceptor	3	cryptic acceptor	13	t	t	t	11	3	52	63	\N	\N	-2170	16	28491713	28491556	185102	ENST00000635861
28488663	acceptor	4	cryptic acceptor	4	t	t	t	2096	8	16389	18485	\N	\N	-139	16	28489289	28488801	185102	ENST00000635861
28482673	acceptor	9	cryptic acceptor	6	t	t	f	5	6	29	34	\N	\N	7	16	28484005	28482666	185102	ENST00000635861
28491713	donor	3	cryptic donor	9	f	t	f	0	0	2	2	\N	\N	5	16	28491709	28491561	186098	ENST00000563874
28491481	donor	4	cryptic donor	6	t	t	t	213	8	4410	4623	\N	\N	982	16	28490500	28489387	186098	ENST00000563874
28489289	donor	5	cryptic donor	14	t	t	f	11	1	39	50	\N	\N	5	16	28489285	28488663	186098	ENST00000563874
28488590	donor	6	cryptic donor	11	t	t	f	46	3	307	353	\N	\N	5	16	28488586	28487742	186098	ENST00000563874
28487661	donor	7	cryptic donor	5	t	t	t	2490	9	15978	18468	\N	\N	7	16	28487655	28487542	186098	ENST00000563874
28487455	donor	8	cryptic donor	5	t	t	t	19	6	209	228	\N	\N	-3	16	28487458	28486651	186098	ENST00000563874
28487455	donor	8	cryptic donor	15	t	t	f	1	1	2	3	\N	\N	5	16	28487451	28486651	186098	ENST00000563874
28492216	acceptor	2	cryptic acceptor	3	t	t	f	175	11	1928	2103	\N	\N	55	16	28493494	28492161	186098	ENST00000563874
28491561	acceptor	4	cryptic acceptor	12	t	t	f	11	3	52	63	\N	\N	5	16	28491713	28491556	186098	ENST00000563874
28488663	acceptor	6	cryptic acceptor	6	t	t	t	2096	8	16389	18485	\N	\N	-139	16	28489289	28488801	186098	ENST00000563874
28482673	acceptor	12	cryptic acceptor	6	t	t	f	5	6	29	34	\N	\N	7	16	28484005	28482666	186098	ENST00000563874
28488590	donor	1	cryptic donor	3	t	t	f	46	3	307	353	\N	\N	5	16	28488586	28487742	193494	ENST00000636351
28487661	donor	2	cryptic donor	3	t	t	t	2490	9	15978	18468	\N	\N	7	16	28487655	28487542	193494	ENST00000636351
28487455	donor	3	cryptic donor	2	t	t	t	19	6	209	228	\N	\N	-3	16	28487458	28486651	193494	ENST00000636351
28487455	donor	3	cryptic donor	11	t	t	f	1	1	2	3	\N	\N	5	16	28487451	28486651	193494	ENST00000636351
28482673	acceptor	7	cryptic acceptor	6	t	t	f	5	6	29	34	\N	\N	7	16	28484005	28482666	193494	ENST00000636351
28491713	donor	2	cryptic donor	5	t	t	f	213	8	4410	4623	\N	\N	1214	16	28490500	28489387	200412	ENST00000567963
28489289	donor	3	cryptic donor	13	t	t	f	11	1	39	50	\N	\N	5	16	28489285	28488663	200412	ENST00000567963
28488590	donor	4	cryptic donor	10	t	t	f	46	3	307	353	\N	\N	5	16	28488586	28487742	200412	ENST00000567963
28487661	donor	5	cryptic donor	4	t	t	t	2490	9	15978	18468	\N	\N	7	16	28487655	28487542	200412	ENST00000567963
28487455	donor	6	cryptic donor	4	t	t	t	19	6	209	228	\N	\N	-3	16	28487458	28486651	200412	ENST00000567963
28487455	donor	6	cryptic donor	14	t	t	f	1	1	2	3	\N	\N	5	16	28487451	28486651	200412	ENST00000567963
28489387	acceptor	3	cryptic acceptor	14	t	t	t	11	3	52	63	\N	\N	-2170	16	28491713	28491556	200412	ENST00000567963
28488663	acceptor	4	cryptic acceptor	5	t	t	t	2096	8	16389	18485	\N	\N	-139	16	28489289	28488801	200412	ENST00000567963
28482673	acceptor	10	cryptic acceptor	6	t	t	f	5	6	29	34	\N	\N	7	16	28484005	28482666	200412	ENST00000567963
28491713	donor	1	cryptic donor	2	f	t	f	0	0	2	2	\N	\N	5	16	28491709	28491561	201123	ENST00000569030
28491481	donor	2	cryptic donor	6	t	t	t	213	8	4410	4623	\N	\N	982	16	28490500	28489387	201123	ENST00000569030
28489289	donor	3	cryptic donor	12	t	t	f	11	1	39	50	\N	\N	5	16	28489285	28488663	201123	ENST00000569030
28488590	donor	4	cryptic donor	9	t	t	f	46	3	307	353	\N	\N	5	16	28488586	28487742	201123	ENST00000569030
28487661	donor	5	cryptic donor	5	t	t	t	2490	9	15978	18468	\N	\N	7	16	28487655	28487542	201123	ENST00000569030
28491561	acceptor	2	cryptic acceptor	9	t	t	f	11	3	52	63	\N	\N	5	16	28491713	28491556	201123	ENST00000569030
28488663	acceptor	4	cryptic acceptor	5	t	t	t	2096	8	16389	18485	\N	\N	-139	16	28489289	28488801	201123	ENST00000569030
28491713	donor	1	cryptic donor	2	f	t	f	0	0	2	2	\N	\N	5	16	28491709	28491561	202950	ENST00000566057
28491481	donor	2	cryptic donor	9	t	t	t	46	3	307	353	\N	\N	2896	16	28488586	28487742	202950	ENST00000566057
28487661	donor	3	cryptic donor	3	t	t	t	2490	9	15978	18468	\N	\N	7	16	28487655	28487542	202950	ENST00000566057
28491561	acceptor	2	cryptic acceptor	8	t	t	f	11	3	52	63	\N	\N	5	16	28491713	28491556	202950	ENST00000566057
28482673	acceptor	6	cryptic acceptor	6	t	t	f	5	6	29	34	\N	\N	7	16	28484005	28482666	202950	ENST00000566057
28491713	donor	2	cryptic donor	8	f	t	f	0	0	2	2	\N	\N	5	16	28491709	28491561	208556	ENST00000635958
28491481	donor	3	cryptic donor	6	t	t	t	213	8	4410	4623	\N	\N	982	16	28490500	28489387	208556	ENST00000635958
28489289	donor	4	cryptic donor	14	t	t	f	11	1	39	50	\N	\N	5	16	28489285	28488663	208556	ENST00000635958
28488590	donor	5	cryptic donor	11	t	t	f	46	3	307	353	\N	\N	5	16	28488586	28487742	208556	ENST00000635958
28487661	donor	6	cryptic donor	5	t	t	t	2490	9	15978	18468	\N	\N	7	16	28487655	28487542	208556	ENST00000635958
28487455	donor	7	cryptic donor	5	t	t	t	19	6	209	228	\N	\N	-3	16	28487458	28486651	208556	ENST00000635958
28487455	donor	7	cryptic donor	14	t	t	f	1	1	2	3	\N	\N	5	16	28487451	28486651	208556	ENST00000635958
28491561	acceptor	3	cryptic acceptor	11	t	t	f	11	3	52	63	\N	\N	5	16	28491713	28491556	208556	ENST00000635958
28488663	acceptor	5	cryptic acceptor	6	t	t	t	2096	8	16389	18485	\N	\N	-139	16	28489289	28488801	208556	ENST00000635958
28482673	acceptor	11	cryptic acceptor	7	t	t	f	5	6	29	34	\N	\N	7	16	28484005	28482666	208556	ENST00000635958
28491713	donor	3	cryptic donor	4	f	t	f	0	0	2	2	\N	\N	5	16	28491709	28491561	213014	ENST00000567804
28491481	donor	4	cryptic donor	5	t	t	t	213	8	4410	4623	\N	\N	982	16	28490500	28489387	213014	ENST00000567804
28491561	acceptor	4	cryptic acceptor	5	t	t	f	11	3	52	63	\N	\N	5	16	28491713	28491556	213014	ENST00000567804
28491713	donor	2	cryptic donor	7	f	t	f	0	0	2	2	\N	\N	5	16	28491709	28491561	219058	NM_001286104
28491481	donor	3	cryptic donor	5	t	t	t	213	8	4410	4623	\N	\N	982	16	28490500	28489387	219058	NM_001286104
28489289	donor	4	cryptic donor	9	t	t	f	46	3	307	353	\N	\N	704	16	28488586	28487742	219058	NM_001286104
28487661	donor	5	cryptic donor	5	t	t	t	2490	9	15978	18468	\N	\N	7	16	28487655	28487542	219058	NM_001286104
28487455	donor	6	cryptic donor	5	t	t	t	19	6	209	228	\N	\N	-3	16	28487458	28486651	219058	NM_001286104
28487455	donor	6	cryptic donor	14	t	t	f	1	1	2	3	\N	\N	5	16	28487451	28486651	219058	NM_001286104
28482625	donor	10	cryptic donor	3	t	t	t	1404	11	3930	5334	\N	\N	19	16	28482607	28482546	219058	NM_001286104
28482104	donor	13	cryptic donor	2	t	t	f	18512	134	76527	95039	\N	\N	2462	16	28479643	28477878	219058	NM_001286104
28491561	acceptor	3	cryptic acceptor	10	t	t	f	11	3	52	63	\N	\N	5	16	28491713	28491556	219058	NM_001286104
28487742	acceptor	5	cryptic acceptor	6	t	t	t	2096	8	16389	18485	\N	\N	-1060	16	28489289	28488801	219058	NM_001286104
28482673	acceptor	10	cryptic acceptor	6	t	t	f	5	6	29	34	\N	\N	7	16	28484005	28482666	219058	NM_001286104
28477878	acceptor	14	cryptic acceptor	2	t	t	f	18134	137	71311	89445	\N	\N	-1889	16	28482104	28479766	219058	NM_001286104
28477878	acceptor	14	cryptic acceptor	3	t	t	f	8127	17	8175	16302	\N	\N	-1865	16	28482104	28479742	219058	NM_001286104
28477636	acceptor	15	cryptic acceptor	2	t	t	f	16048	60	11734	27782	\N	\N	5	16	28477736	28477631	219058	NM_001286104
